# Supplementary material for: PGAP3 is expressed at increased levels in asthmatic ASM and is associated with increased ASM proliferation, contractility and expression of GATA3 and ALOX5
Source: PLoS One. 2025 Mar 25;20(3):e0320427. doi: 10.1371/journal.pone.0320427 (PMC11936287; doi:10.1371/journal.pone.0320427)
Supplement: S1 File — Results of PGPA3-transfected ASM differential expression, comparisons to reference data sets, and bioinformatic analyses. Table S1. Differentially Expressed Genes (p < 0.05) between PGAP3-transfected ASM vs. Expression Vector Controls after 24 Hours. Table S2. Differentially Expressed Genes (p < 0.05) between PGAP3-transfected ASM vs. Expression Vector Controls after 48 Hours. Table S3. Full List of PGAP3-Upregulated Genes in Normal Human Bronchial ASM Found in PGAP3-Regulated NHBE Reference Data Set. Table S4. Full List of PGAP3-Upregulated Genes in Normal Human Bronchial ASM Found in the UK BioBank Asthma Reference Data Set. Table S5. Network Topology Analysis highlighted seeds (log2 fold change ≥ 2.0). (XLSX) [file pone.0320427.s003.xlsx]

## Sheet: S1 Table
Table S1. Differentially Expressed Genes (p < 0.05) between PGAP3-transfected ASM vs. Expression Vector Controls after 24 Hours
ID	log2FoldChange	pvalue	padj	HSM-EV-24-3	HSM-EV-24-2	HSM-EV-24-1	HSM-P-48-3	HSM-P-48-2	HSM-P-48-1	Gene.name
ENSG00000161395	7.4262	0	0	508.734	538.302	441.752	71496	102744	81811.4	PGAP3
ENSG00000259384	1.59863	3.95e-16	3.42e-13	107.674	74.8766	66.6608	215.148	270.041	269.49	GH1
ENSG00000179921	1.04553	7.94e-05	0.00376193	43.4646	41.4857	42.7823	98.1744	72.5484	92.96	GPBAR1
ENSG00000198796	1.04228	0.000376184	0.0131703	41.489	29.3435	50.7418	95.0412	62.4722	92.96	ALPK2
ENSG00000196616	1.03543	3.6e-28	9.96e-25	2924.97	2505.33	3500.19	5985.51	5846.19	6473.4	ADH1B
ENSG00000152207	-1.02866	0.000291671	0.0106425	78.0388	66.7819	72.6304	38.6431	34.2589	33.8036	CYSLTR2
ENSG00000125538	-1.04584	1.43e-12	5.9e-10	1158.73	765.968	728.294	477.295	429.244	379.352	IL1B
ENSG00000101670	-1.09056	4.83e-14	3.03e-11	568.004	607.108	463.641	249.614	308.331	212.212	LIPG
ENSG00000115008	-1.09189	1.13e-06	0.000100382	142.248	156.836	123.372	50.1316	70.5331	76.9972	IL1A
ENSG00000081041	-1.10605	3.63e-06	0.000272876	1777.11	1495.51	1190.94	550.403	841.359	681.707	CXCL2
ENSG00000136695	-1.14737	9.56e-07	8.87e-05	187.688	217.547	177.099	52.2204	123.937	86.3871	IL36RN
ENSG00000108370	-1.14809	5.61e-05	0.00283245	68.1604	80.9477	78.6001	37.5987	35.2666	30.0477	RGS9
ENSG00000163739	-1.18784	1.42e-08	2.42e-06	8867.77	6758.12	6299.94	2767.68	3810.8	3046.08	CXCL1
ENSG00000159261	-1.18909	0.000201529	0.00789502	77.0509	74.8766	47.757	31.3323	26.198	30.0477	CLDN14
ENSG00000028277	-1.13594	1.69e-08	2.79e-06	276.593	217.547	185.058	127.418	99.754	82.6311	POU2F2
ENSG00000198417	-1.23037	6.77e-05	0.00329728	65.1969	78.924	60.6912	24.0214	29.2209	33.8036	MT1F
ENSG00000169174	-1.25459	1.68e-18	2.12e-15	751.741	552.468	506.423	257.969	258.957	242.259	PCSK9
ENSG00000121769	-1.3051	1.04e-20	2.05e-17	669.75	795.311	670.588	231.859	361.734	270.429	FABP3
ENSG00000173702	-1.35547	6.02e-06	0.000429417	151.138	91.0662	88.5494	26.1102	46.3503	56.3394	MUC13
ENSG00000108932	-1.37346	9.03e-06	0.000600252	866.329	1180.82	803.91	264.235	487.686	348.365	SLC16A6
ENSG00000163435	-1.42559	0.000275546	0.0101886	40.5011	56.6634	42.7823	21.9326	19.1447	11.2679	ELF3
ENSG00000139572	-1.45466	1.65e-07	1.85e-05	108.662	135.587	81.5849	30.2879	40.3046	47.8885	GPR84
ENSG00000162892	-1.55588	8.4e-12	2.83e-09	207.445	129.516	168.144	53.2648	56.4265	61.9733	IL24
ENSG00000253522	-1.60035	5.32e-07	5.37e-05	177.81	140.647	68.6507	56.3981	28.2132	43.1935	MIR3142HG
ENSG00000108342	-1.62231	1.92e-13	9.49e-11	2396.48	1825.37	1504.35	548.315	700.293	611.282	CSF3
ENSG00000125144	-1.63541	4.63e-18	5.33e-15	292.398	255.997	206.947	81.4639	88.6702	73.2412	MT1G
ENSG00000029559	-1.70927	4.28e-05	0.0022514	64.2091	53.6279	48.7519	10.4441	31.2361	9.3899	IBSP
ENSG00000103522	-1.80769	9.02e-10	2.21e-07	80.0144	115.35	97.5039	22.977	36.2742	24.4137	IL21R

## Sheet: S2 Table
Table S2. Differentially Expressed Genes (p < 0.05) between PGAP3-transfected ASM vs. Expression Vector Controls after 48 Hours
ID	log2FoldChange	pvalue	padj	HSM-EV-24-3	HSM-EV-24-2	HSM-EV-24-1	HSM-P-48-3	HSM-P-48-2	HSM-P-48-1	Gene.name
ENSG00000184454	6.88053	8.51e-08	3.18e-07	0	0	0	30.6777	20.2617	23.3568	NCMAP
ENSG00000168269	6.06733	1.74e-06	5.63e-06	0	0	1.14739	29.8911	25.1246	27.4188	FOXI1
ENSG00000283098	5.21819	1.46e-08	5.92e-08	0	1.1593	2.29479	52.7028	32.4188	42.6515	AL132857.2
ENSG00000107485	4.99046	1.23e-05	3.58e-05	0	1.1593	1.14739	16.5188	29.9874	26.4033	GATA3
ENSG00000253379	4.94802	1.56e-05	4.47e-05	0	0	2.29479	17.3054	25.1246	28.4344	NA
ENSG00000012779	4.87695	1.77e-07	6.42e-07	2.25082	0	1.14739	33.8242	32.4188	34.5274	ALOX5
ENSG00000161395	4.86395	0	0	579.586	616.75	509.443	14993.5	17879	16798.6	PGAP3
ENSG00000150394	4.62586	1.05e-32	1.57e-31	9.00328	5.79652	6.88437	205.305	185.597	144.203	CDH8
ENSG00000129151	4.56275	6.45e-16	4.6e-15	1.12541	8.11513	1.14739	89.6733	88.3412	64.9928	BBOX1
ENSG00000259341	4.34281	8.77e-06	2.6e-05	1.12541	2.31861	0	22.8116	18.6408	28.4344	AC015660.1
ENSG00000171346	4.32999	7.25e-72	3.06e-70	21.3828	22.0268	16.0635	375.999	380.11	441.748	KRT15
ENSG00000205809	4.25894	1.43e-05	4.14e-05	0	1.1593	2.29479	21.2384	25.1246	19.2947	KLRC2
ENSG00000166265	4.24752	3.13e-70	1.28e-68	13.5049	17.3896	30.9797	372.066	397.94	404.174	CYYR1
ENSG00000143603	4.17102	9.76e-12	5.21e-11	4.50164	3.47791	1.14739	57.4224	63.2166	43.667	KCNN3
ENSG00000118785	4.135	1.21e-30	1.69e-29	9.00328	3.47791	17.2109	173.054	209.101	139.125	SPP1
ENSG00000117115	4.11828	1.52e-08	6.12e-08	5.62705	0	1.14739	33.8242	30.7978	54.8377	PADI2
ENSG00000225649	4.11646	1.21e-15	8.53e-15	1.12541	9.27443	3.44218	63.7153	76.9946	98.5047	AC064875.1
ENSG00000246898	4.10366	1.08e-07	4e-07	2.25082	1.1593	2.29479	26.7447	38.0921	33.5119	LINC00920
ENSG00000125285	4.04289	5.65e-05	0.000151769	2.25082	0	1.14739	18.8786	15.3989	22.3413	SOX21
ENSG00000257829	3.97523	7.28e-06	2.19e-05	1.12541	1.1593	2.29479	34.6108	17.8303	19.2947	AC121757.1
ENSG00000225285	3.95519	5.64e-08	2.15e-07	2.25082	1.1593	3.44218	23.5982	45.3863	37.574	LINC01770
ENSG00000183638	3.95498	8.94e-05	0.00023388	1.12541	0	2.29479	18.8786	17.0199	17.2637	RP1L1
ENSG00000021300	3.95015	1.84e-97	1.28e-95	47.2672	31.3012	32.127	620.634	533.289	559.547	PLEKHB1
ENSG00000153292	3.9423	4.79e-09	2.04e-08	1.12541	1.1593	5.73697	42.4768	47.8177	32.4964	ADGRF1
ENSG00000204860	3.93967	4.73e-11	2.4e-10	1.12541	3.47791	5.73697	67.6483	40.5235	49.7601	FAM201A
ENSG00000087510	3.92896	1.62e-85	8.73e-84	24.759	34.7791	33.2744	475.898	453.863	482.369	TFAP2C
ENSG00000181449	3.89939	1.35e-57	4.14e-56	16.8812	25.5047	21.8005	314.643	288.527	354.414	SOX2
ENSG00000151651	3.8871	1.27e-178	2.63e-176	77.6533	85.7885	58.5171	1093.39	1074.68	1116.05	ADAM8
ENSG00000165300	3.8041	2.06e-26	2.41e-25	12.3795	9.27443	6.88437	129.79	134.538	135.063	SLITRK5
ENSG00000236028	3.77839	4.32e-05	0.000118032	0	0	4.58958	14.1589	28.3664	20.3103	AL354766.2
ENSG00000211829	3.77637	2.06e-09	9.05e-09	3.37623	3.47791	2.29479	45.6233	42.9549	36.5585	TRDC
ENSG00000134827	3.77386	5.54e-11	2.79e-10	2.25082	8.11513	1.14739	59.7822	47.0072	49.7601	TCN1
ENSG00000006555	3.70599	5.53e-07	1.89e-06	2.25082	4.63722	0	31.4643	26.7455	31.4809	TTC22
ENSG00000142765	3.6919	1.96e-27	2.42e-26	6.75246	17.3896	9.17916	144.736	140.211	144.203	SYTL1
ENSG00000163362	3.68107	0.000104998	0.000272206	4.50164	0	0	22.025	25.935	10.1551	INAVA
ENSG00000255690	3.67026	4.07e-153	6.18e-151	63.023	74.1954	80.3176	897.52	921.504	949.504	TRIL
ENSG00000166105	3.65933	9.19e-07	3.05e-06	2.25082	4.63722	0	27.5313	25.935	33.5119	GLB1L3
ENSG00000237886	3.58176	1.55e-05	4.45e-05	1.12541	3.47791	1.14739	20.4518	31.6083	16.2482	NALT1
ENSG00000106003	3.57411	3.31e-28	4.2e-27	14.6303	11.593	10.3266	139.23	147.505	149.28	LFNG
ENSG00000134755	3.55165	9.62e-51	2.48e-49	20.2574	30.1419	27.5375	319.363	339.587	251.847	DSC2
ENSG00000277013	3.54935	1.18e-08	4.79e-08	6.75246	2.31861	1.14739	37.7572	47.8177	34.5274	AC008556.1
ENSG00000237515	3.52806	0.000343528	0.000820519	0	3.47791	12.6213	62.9287	61.5957	60.9308	SHISA9
ENSG00000186081	3.52208	4.84e-61	1.61e-59	34.8877	44.0535	25.2427	434.994	327.43	434.639	KRT5
ENSG00000134215	3.52015	5.9e-12	3.21e-11	5.62705	3.47791	5.73697	57.4224	49.4386	63.9773	VAV3
ENSG00000188064	3.5125	6.55e-58	2.02e-56	23.6336	37.0977	25.2427	315.43	322.567	342.228	WNT7B
ENSG00000206075	3.49652	3.08e-132	3.58e-130	55.1451	91.585	96.3811	909.319	892.327	938.334	SERPINB5
ENSG00000161798	3.48414	2.96e-16	2.17e-15	6.75246	10.4337	4.58958	81.0207	85.9098	76.1635	AQP5
ENSG00000239893	3.48006	5.9e-23	6.04e-22	15.7557	9.27443	8.03176	117.991	142.643	108.66	ZNF736P9Y
ENSG00000075275	3.47969	6.51e-110	5.48e-108	56.2705	82.3106	58.5171	799.981	718.886	675.316	CELSR1
ENSG00000184564	3.47709	5.16e-192	1.35e-189	106.914	121.727	162.93	1495.34	1415.08	1447.11	SLITRK6
ENSG00000172318	3.47193	2.85e-28	3.62e-27	9.00328	11.593	20.6531	153.389	157.231	146.234	B3GALT1
ENSG00000112559	3.46848	1.38e-119	1.31e-117	59.6468	67.2396	84.9072	771.663	729.422	843.891	MDFI
ENSG00000158528	3.46674	3.16e-36	5.23e-35	18.0066	13.9116	20.6531	201.372	187.218	192.947	PPP1R9A
ENSG00000272894	3.4588	1.56e-05	4.47e-05	5.62705	1.1593	0	14.1589	25.935	35.5429	AC004982.2
ENSG00000082293	3.43746	0.00023711	0.000582883	0	3.47791	1.14739	14.1589	15.3989	20.3103	COL19A1
ENSG00000115112	3.43534	7.96e-56	2.34e-54	31.5115	30.1419	26.3901	345.321	312.841	293.483	TFCP2L1
ENSG00000278709	3.43468	4.1e-11	2.09e-10	7.87787	3.47791	3.44218	47.9831	51.0596	61.9463	NKILA
ENSG00000187554	3.41893	3.77e-19	3.23e-18	4.50164	11.593	12.6213	87.3135	113.466	105.613	TLR5
ENSG00000175920	3.40942	3.33e-13	1.99e-12	6.75246	4.63722	6.88437	61.3554	58.3538	75.1479	DOK7
ENSG00000101188	3.35548	2.42e-18	1.99e-17	9.00328	6.95582	11.4739	98.326	89.1516	93.4272	NTSR1
ENSG00000127533	3.34414	6.73e-10	3.09e-09	4.50164	5.79652	3.44218	41.6902	51.0596	46.7136	F2RL3
ENSG00000113532	3.33042	4.4e-134	5.31e-132	83.2804	91.585	79.1702	858.976	885.843	808.348	ST8SIA4
ENSG00000142675	3.32882	6.12e-22	5.93e-21	16.8812	8.11513	10.3266	129.79	119.949	105.613	CNKSR1
ENSG00000189431	3.30005	0.00543459	0.0105568	11.2541	0	1.14739	43.2635	35.6607	43.667	RASSF10
ENSG00000214050	3.2901	6.08e-06	1.84e-05	1.12541	2.31861	4.58958	28.3179	17.8303	32.4964	FBXO16
ENSG00000234323	3.28758	1.26e-10	6.18e-10	3.37623	8.11513	4.58958	46.4099	48.6282	61.9463	LINC01505
ENSG00000186310	3.28	2.39e-08	9.44e-08	1.12541	2.31861	9.17916	42.4768	42.1444	37.574	NAP1L3
ENSG00000148734	3.27857	2.08e-07	7.5e-07	2.25082	2.31861	5.73697	33.0375	32.4188	34.5274	NPFFR1
ENSG00000067606	3.27053	1.01e-35	1.66e-34	18.0066	19.7082	24.0953	184.066	208.291	204.118	PRKCZ
ENSG00000137203	3.26647	2.88e-40	5.33e-39	103.538	183.17	111.297	1307.34	1206.79	1314.07	TFAP2A
ENSG00000183691	3.26478	1.77e-21	1.69e-20	6.75246	11.593	19.5057	116.418	110.224	137.094	NOG
ENSG00000249274	3.23904	1.18e-05	3.43e-05	4.50164	3.47791	0	18.8786	23.5036	33.5119	PDLIM1P4
ENSG00000188338	3.22576	9.81e-13	5.65e-12	7.87787	6.95582	5.73697	68.4349	54.3015	70.0704	SLC38A3
ENSG00000132182	3.21086	1.41e-07	5.18e-07	2.25082	5.79652	3.44218	38.5438	39.713	27.4188	NUP210
ENSG00000154639	3.20241	4.95e-62	1.68e-60	34.8877	42.8942	40.1588	356.334	363.09	365.585	CXADR
ENSG00000244968	3.18762	1e-12	5.77e-12	10.1287	8.11513	3.44218	72.368	57.5433	68.0393	LIFR-AS1
ENSG00000135083	3.18294	7.33e-82	3.79e-80	57.3959	53.328	63.1067	538.827	475.746	565.641	CCNJL
ENSG00000175928	3.17877	3.43e-40	6.35e-39	20.2574	26.664	33.2744	241.489	266.644	216.304	LRRN1
ENSG00000161381	3.16968	7.06e-05	0.0001877	0	4.63722	2.29479	23.5982	21.8827	16.2482	PLXDC1
ENSG00000005379	3.15449	4.22e-71	1.76e-69	69.7755	76.514	44.7484	556.132	487.092	660.083	TSPOAP1
ENSG00000163083	3.13763	2.77e-35	4.47e-34	18.0066	20.8675	32.127	210.024	218.827	194.978	INHBB
ENSG00000154620	3.13109	0.000359491	0.000855641	4.50164	1.1593	0	16.5188	16.2094	17.2637	TMSB4Y
ENSG00000062038	3.12994	1.27e-22	1.28e-21	9.00328	20.8675	17.2109	143.163	110.224	158.42	CDH3
ENSG00000167642	3.12789	0	0	498.557	492.704	559.929	4529.29	4425.16	4606.37	SPINT2
ENSG00000163823	3.12738	1.35e-35	2.2e-34	14.6303	38.257	24.0953	227.33	227.742	215.289	CCR1
ENSG00000233723	3.12037	9.35e-05	0.000244081	1.12541	4.63722	1.14739	17.3054	25.1246	17.2637	LINC01122
ENSG00000125378	3.12029	3.85e-136	4.88e-134	106.914	103.178	146.867	995.846	1027.68	1081.52	BMP4
ENSG00000107807	3.10832	3.67e-26	4.25e-25	24.759	12.7523	16.0635	141.589	175.061	146.234	TLX1
ENSG00000207563	3.10801	0.000373407	0.000886777	3.37623	1.1593	1.14739	19.6652	11.3466	18.2792	MIR23B
ENSG00000149294	3.08116	3.4e-08	1.32e-07	3.37623	4.63722	5.73697	37.7572	38.9025	39.605	NCAM1
ENSG00000162755	3.06084	9.63e-14	6.01e-13	5.62705	12.7523	8.03176	77.0876	75.3737	67.0238	KLHDC9
ENSG00000136352	3.05046	4.49e-77	2.11e-75	49.5181	82.3106	87.202	603.329	547.067	663.13	NKX2-1
ENSG00000205426	3.04983	4.2e-78	2.03e-76	51.7689	62.6024	68.8437	534.894	482.229	498.617	KRT81
ENSG00000119888	3.04749	0.000307062	0.000740285	5.62705	1.1593	0	18.092	11.3466	27.4188	EPCAM
ENSG00000073350	3.04488	5.46e-27	6.57e-26	19.132	22.0268	14.9161	162.828	143.453	156.389	LLGL2
ENSG00000104081	3.04291	1.59e-83	8.4e-82	67.5246	85.7885	58.5171	577.371	625.682	540.253	BMF
ENSG00000160111	3.04248	4.48e-16	3.24e-15	15.7557	12.7523	4.58958	83.3805	96.4459	93.4272	CPAMD8
ENSG00000144285	3.03432	1.32e-11	6.98e-11	6.75246	6.95582	8.03176	65.2885	56.7329	55.8532	SCN1A
ENSG00000137745	3.03018	5.1e-94	3.31e-92	74.2771	89.2664	74.5806	608.835	704.298	630.633	MMP13
ENSG00000170549	3.02618	2.98e-145	4.15e-143	165.435	161.143	158.34	1303.41	1165.46	1485.7	IRX1
ENSG00000260992	3.00782	3.47e-06	1.08e-05	1.12541	9.27443	1.14739	30.6777	29.1769	32.4964	DOCK9-AS2
ENSG00000204583	3.00757	0.000175034	0.000439369	2.25082	2.31861	2.29479	16.5188	14.5884	24.3723	LRCOL1
ENSG00000168143	3.00545	2.43e-27	2.96e-26	16.8812	18.5489	22.9479	155.748	161.283	151.311	FAM83B
ENSG00000272398	2.99613	4.73e-52	1.26e-50	51.7689	38.257	41.3062	302.058	380.11	367.616	CD24
ENSG00000197046	2.99045	2.31e-22	2.31e-21	13.5049	11.593	25.2427	128.217	128.054	144.203	SIGLEC15
ENSG00000268104	2.97679	4.19e-37	7.12e-36	32.6369	41.7349	18.3583	250.928	226.121	252.863	SLC6A14
ENSG00000207864	2.97127	0.000358422	0.000853425	5.62705	1.1593	0	20.4518	17.8303	15.2327	MIR27B
ENSG00000272323	2.96759	0.000270706	0.000658707	2.25082	2.31861	2.29479	25.1715	12.157	16.2482	AC026801.2
ENSG00000134762	2.96633	1.82e-107	1.46e-105	102.412	120.568	95.2338	869.202	873.686	740.309	DSC3
ENSG00000148735	2.96161	1.85e-46	4.18e-45	40.5148	47.5315	26.3901	297.338	293.39	300.592	PLEKHS1
ENSG00000117069	2.95953	0.000208726	0.000517975	2.25082	2.31861	2.29479	17.3054	17.8303	18.2792	ST6GALNAC5
ENSG00000054179	2.95356	8.91e-06	2.64e-05	9.00328	1.1593	1.14739	22.025	29.9874	36.5585	ENTPD2
ENSG00000164695	2.94946	4.37e-33	6.61e-32	16.8812	35.9384	29.8323	210.811	228.552	197.009	CHMP4C
ENSG00000189120	2.9383	9.54e-27	1.14e-25	15.7557	33.6198	18.3583	154.175	172.63	191.932	SP6
ENSG00000123500	2.92378	2.29e-11	1.18e-10	6.75246	9.27443	8.03176	70.7947	58.3538	52.8067	COL10A1
ENSG00000255345	2.92044	0.000127701	0.000326779	3.37623	3.47791	1.14739	24.3849	22.6931	13.2017	AP002957.1
ENSG00000148488	2.92018	2.04e-14	1.33e-13	13.5049	8.11513	10.3266	83.3805	68.8899	90.3806	ST8SIA6
ENSG00000142700	2.91948	2.69e-44	5.68e-43	40.5148	26.664	55.0749	300.484	290.959	335.119	DMRTA2
ENSG00000132749	2.91902	2.22e-10	1.07e-09	6.75246	8.11513	6.88437	51.9161	47.0072	66.0083	TESMIN
ENSG00000167644	2.91839	8.89e-31	1.24e-29	18.0066	46.3722	22.9479	217.891	203.428	237.63	C19orf33
ENSG00000104313	2.90889	9.32e-99	6.63e-97	94.5345	88.1071	110.15	674.91	734.285	792.1	EYA1
ENSG00000158714	2.90529	9.13e-29	1.18e-27	27.0099	30.1419	14.9161	172.267	174.251	193.963	SLAMF8
ENSG00000102575	2.90217	9.7e-29	1.26e-27	19.132	25.5047	24.0953	165.188	182.356	165.529	ACP5
ENSG00000181036	2.88752	5.38e-10	2.49e-09	3.37623	8.11513	10.3266	57.4224	47.8177	55.8532	FCRL6
ENSG00000255346	2.88384	5.57e-05	0.000149789	4.50164	2.31861	2.29479	25.9581	25.935	15.2327	NOX5
ENSG00000170044	2.87658	1.38e-47	3.24e-46	37.1385	44.0535	42.4536	280.819	319.325	307.7	ZPLD1
ENSG00000272405	2.8709	8.29e-11	4.12e-10	11.2541	6.95582	5.73697	59.7822	51.0596	64.9928	AL365181.3
ENSG00000170454	2.86405	6.5e-06	1.96e-05	1.12541	9.27443	2.29479	33.8242	22.6931	35.5429	KRT75
ENSG00000134757	2.86051	6.17e-06	1.87e-05	3.37623	4.63722	3.44218	29.1045	22.6931	31.4809	DSG3
ENSG00000131620	2.85549	6.7e-06	2.02e-05	2.25082	4.63722	4.58958	26.7447	31.6083	24.3723	ANO1
ENSG00000196668	2.851	8.82e-11	4.38e-10	9.00328	18.5489	1.14739	66.0751	70.5108	70.0704	LINC00173
ENSG00000144730	2.84168	3.9e-165	6.91e-163	195.821	237.657	232.921	1682.56	1640.39	1448.12	IL17RD
ENSG00000113430	2.83968	5.58e-85	2.97e-83	104.663	79.992	83.7598	623.78	599.747	701.719	IRX4
ENSG00000158106	2.83809	4.13e-41	7.83e-40	50.6435	52.1687	34.4218	294.978	283.664	405.19	RHPN1
ENSG00000149043	2.83756	3.34e-05	9.26e-05	1.12541	4.63722	4.58958	18.092	23.5036	32.4964	SYT8
ENSG00000229415	2.8353	6.68e-14	4.21e-13	16.8812	5.79652	11.4739	84.1671	85.9098	74.1324	SFTA3
ENSG00000225783	2.80829	7.1e-22	6.86e-21	34.8877	18.5489	11.4739	140.803	149.126	166.544	MIAT
ENSG00000152931	2.80744	2.78e-56	8.27e-55	48.3927	59.1245	61.9593	416.902	416.581	350.352	PART1
ENSG00000258708	2.80335	0.000135753	0.00034608	2.25082	5.79652	1.14739	14.1589	22.6931	27.4188	SLC25A21-AS1
ENSG00000185479	2.80136	0.000111195	0.000287397	2.25082	1.1593	5.73697	22.025	24.3141	17.2637	KRT6B
ENSG00000162738	2.79867	1.75e-12	9.93e-12	6.75246	16.2303	9.17916	60.5688	77.8051	85.3031	VANGL2
ENSG00000133256	2.79755	5.66e-11	2.85e-10	14.6303	8.11513	4.58958	62.9287	55.9224	72.1014	PDE6B
ENSG00000182985	2.79406	1.46e-67	5.67e-66	70.9009	57.9652	75.728	487.697	491.955	438.701	CADM1
ENSG00000183421	2.78275	9.09e-88	5.15e-86	82.155	105.497	114.739	659.178	668.637	753.51	RIPK4
ENSG00000167880	2.75325	5.67e-15	3.82e-14	16.8812	16.2303	8.03176	107.765	89.9621	79.21	EVPL
ENSG00000259663	2.75172	5.32e-05	0.000143415	2.25082	2.31861	5.73697	22.025	25.935	21.3258	AC010478.1
ENSG00000103067	2.74851	1.94e-09	8.54e-09	3.37623	16.2303	5.73697	57.4224	59.1643	52.8067	ESRP2
ENSG00000215458	2.74449	5.14e-07	1.76e-06	12.3795	4.63722	1.14739	49.5563	34.0397	38.5895	AATBC
ENSG00000158856	2.74431	2.4e-88	1.39e-86	97.9107	95.0629	136.54	730.759	695.383	782.96	DMTN
ENSG00000125810	2.72264	1.41e-06	4.59e-06	5.62705	0	11.4739	37.7572	34.8502	40.6205	CD93
ENSG00000100167	2.71837	6.49e-21	6e-20	18.0066	24.3454	16.0635	126.644	125.623	132.017	SEPTIN3
ENSG00000099953	2.71338	1.81e-34	2.83e-33	31.5115	32.4605	36.7166	227.33	221.258	211.227	MMP11
ENSG00000108375	2.7117	9.77e-35	1.55e-33	32.6369	39.4163	35.5692	261.154	235.036	207.165	RNF43
ENSG00000155011	2.70919	2.7e-07	9.58e-07	5.62705	4.63722	6.88437	34.6108	38.0921	39.605	2
ENSG00000101425	2.70731	1.33e-05	3.85e-05	4.50164	3.47791	4.58958	21.2384	26.7455	34.5274	BPI
ENSG00000273445	2.70565	7.09e-08	2.67e-07	7.87787	6.95582	4.58958	47.1965	34.0397	45.6981	AC133644.2
ENSG00000206073	2.70392	0.000512517	0.00118858	2.25082	3.47791	2.29479	11.7991	20.2617	20.3103	SERPINB4
ENSG00000166432	2.70364	9.97e-13	5.74e-12	14.6303	16.2303	5.73697	85.7403	65.648	87.3341	ZMAT1
ENSG00000188747	2.67888	2.62e-10	1.25e-09	12.3795	17.3896	2.29479	66.8617	57.5433	81.241	NOXA1
ENSG00000175793	2.66582	9.31e-133	1.09e-130	181.191	162.303	195.057	1072.15	1173.56	1173.93	SFN
ENSG00000119866	2.66491	2.18e-12	1.23e-11	11.2541	17.3896	6.88437	77.0876	78.6155	69.0549	BCL11A
ENSG00000225889	2.66455	0.000675665	0.00153592	1.12541	3.47791	3.44218	21.2384	16.2094	13.2017	AC012368.1
ENSG00000198807	2.65826	1.06e-146	1.53e-144	214.953	260.843	308.649	1619.63	1624.99	1706.06	PAX9
ENSG00000102452	2.64993	1.5e-41	2.88e-40	51.7689	52.1687	41.3062	340.601	268.265	302.623	NALCN
ENSG00000183196	2.64587	2.53e-176	5.11e-174	292.607	250.41	323.565	1780.88	1782.22	1863.47	CHST6
ENSG00000163624	2.64251	3.7e-28	4.69e-27	43.891	27.8233	25.2427	201.372	224.5	179.746	CDS1
ENSG00000196557	2.6403	6.23e-33	9.36e-32	41.6402	31.3012	33.2744	219.464	207.48	236.614	CACNA1H
ENSG00000235098	2.63464	2.62e-38	4.62e-37	39.3894	52.1687	47.0432	269.02	257.729	335.119	ANKRD65
ENSG00000250305	2.63035	0.000316135	0.000760756	2.25082	2.31861	4.58958	17.3054	21.0722	18.2792	TRMT9B
ENSG00000168970	2.61358	2.17e-14	1.41e-13	16.8812	17.3896	9.17916	85.7403	89.9621	90.3806	JMJD7-PLA2G4B
ENSG00000257671	2.6128	8.99e-14	5.62e-13	20.2574	11.593	10.3266	80.234	84.2888	94.4427	KRT7-AS
ENSG00000206337	2.61222	1.11e-157	1.76e-155	268.973	326.924	253.574	1647.94	1822.75	1721.29	HCP5
ENSG00000175315	2.60063	2.8e-13	1.68e-12	14.6303	8.11513	18.3583	84.1671	75.3737	90.3806	CST6
ENSG00000117407	2.58986	1e-05	2.96e-05	5.62705	4.63722	4.58958	22.8116	27.556	39.605	ARTN
ENSG00000178568	2.58373	7.2e-05	0.000190975	6.75246	4.63722	1.14739	32.2509	18.6408	24.3723	ERBB4
ENSG00000272502	2.58336	8.52e-37	1.43e-35	34.8877	59.1245	48.1906	267.447	265.023	319.886	AC104958.2
ENSG00000261150	2.58306	1e-05	2.95e-05	6.75246	4.63722	3.44218	36.184	24.3141	28.4344	EPPK1
ENSG00000133477	2.56873	9.09e-07	3.03e-06	6.75246	6.95582	5.73697	32.2509	29.9874	53.8222	FAM83F
ENSG00000158089	2.568	9.39e-23	9.54e-22	24.759	18.5489	39.0114	155.748	156.421	176.699	GALNT14
ENSG00000164683	2.56565	4.72e-78	2.27e-76	95.6599	118.249	110.15	653.672	676.742	584.935	HEY1
ENSG00000197077	2.56159	1.94e-121	1.91e-119	178.94	228.383	199.647	1284.53	1134.66	1160.73	KIAA1671
ENSG00000158246	2.56011	5.47e-26	6.3e-25	34.8877	20.8675	43.601	218.677	181.545	185.839	FAM46B
ENSG00000116991	2.55987	3.43e-119	3.22e-117	159.808	212.153	207.678	1184.63	1121.69	1107.92	SIPA1L2
ENSG00000178882	2.55897	0.00087626	0.00195249	1.12541	6.95582	1.14739	22.025	13.778	18.2792	RFLNA
ENSG00000162366	2.54807	4.01e-06	1.24e-05	3.37623	9.27443	4.58958	35.3974	26.7455	38.5895	PDZK1IP1
ENSG00000105479	2.54624	6.71e-08	2.53e-07	5.62705	8.11513	9.17916	40.9036	51.0596	41.636	CCDC114
ENSG00000227640	2.54556	0.000861337	0.00192125	0	8.11513	2.29479	26.7447	11.3466	22.3413	SOX21-AS1
ENSG00000184363	2.53865	3.85e-119	3.6e-117	177.815	214.471	200.794	1105.18	1094.13	1248.07	PKP3
ENSG00000160307	2.53809	1.97e-08	7.86e-08	7.87787	8.11513	9.17916	40.9036	57.5433	47.7291	S100B
ENSG00000149573	2.53567	0.00060625	0.0013889	2.25082	3.47791	3.44218	14.9456	17.0199	21.3258	MPZL2
ENSG00000019186	2.53258	9.56e-26	1.09e-24	32.6369	32.4605	26.3901	161.255	175.061	193.963	CYP24A1
ENSG00000197934	2.53202	0.00159384	0.00340207	2.25082	1.1593	4.58958	18.8786	12.157	15.2327	CYYR1-AS1
ENSG00000203706	2.52898	3.52e-24	3.8e-23	42.7656	18.5489	36.7166	212.384	178.303	175.684	SERTAD4-AS1
ENSG00000171724	2.51765	1.01e-15	7.11e-15	20.2574	13.9116	21.8005	92.8198	127.244	100.536	VAT1L
ENSG00000276644	2.51607	0.000290898	0.00070351	7.87787	2.31861	1.14739	16.5188	23.5036	25.3878	DACH1
ENSG00000185339	2.51534	6.5e-238	2.76e-235	848.56	1085.11	1023.48	5759.55	5657.89	5482.75	TCN2
ENSG00000104783	2.51168	1.46e-222	5.06e-220	648.236	810.353	824.977	4294.09	4302.78	4422.56	KCNN4
ENSG00000255423	2.51077	8.05e-05	0.000212017	5.62705	8.11513	0	26.7447	25.1246	26.4033	EBLN2
ENSG00000176532	2.50052	4.19e-88	2.4e-86	115.917	128.683	138.835	758.29	700.246	709.843	PRR15
ENSG00000182463	2.49978	2.66e-40	4.93e-39	40.5148	59.1245	60.8119	304.417	292.579	309.731	TSHZ2
ENSG00000131746	2.49718	8.74e-151	1.29e-148	273.475	302.578	315.534	1732.11	1538.27	1763.95	TNS4
ENSG00000132321	2.49572	6.85e-13	4e-12	18.0066	12.7523	12.6213	77.8742	76.1841	91.3961	IQCA1
ENSG00000171517	2.49555	1.09e-51	2.88e-50	81.0296	61.4431	91.7916	482.191	398.751	440.732	LPAR3
ENSG00000271858	2.49416	0.000130693	0.000334033	7.87787	2.31861	2.29479	20.4518	25.935	24.3723	Z84492.1
ENSG00000179403	2.48994	1.81e-120	1.75e-118	282.478	316.49	416.504	1883.93	1804.92	2015.79	VWA1
ENSG00000229953	2.48941	0.00124761	0.00271447	1.12541	6.95582	1.14739	18.8786	15.3989	17.2637	AL590666.2
ENSG00000223855	2.48502	0.000256172	0.000625402	4.50164	5.79652	1.14739	17.3054	23.5036	23.3568	AC147651.1
ENSG00000178662	2.48114	1.78e-15	1.24e-14	15.7557	19.7082	20.6531	119.564	105.361	87.3341	CSRNP3
ENSG00000082497	2.48096	5.16e-113	4.6e-111	277.976	192.444	257.016	1376.56	1406.16	1279.55	SERTAD4
ENSG00000184058	2.48081	2.87e-91	1.76e-89	147.429	150.709	164.077	877.855	769.946	934.272	TBX1
ENSG00000076554	2.47885	3.7e-92	2.3e-90	130.548	140.276	125.066	727.613	740.769	738.278	TPD52
ENSG00000248429	2.47452	1.52e-13	9.36e-13	10.1287	24.3454	17.2109	108.552	98.0668	79.21	FAM198B-AS1
ENSG00000099812	2.47186	5.53e-29	7.22e-28	37.1385	34.7791	40.1588	187.213	209.101	226.459	MISP
ENSG00000129514	2.43954	2.52e-46	5.67e-45	72.0263	79.992	53.9275	370.493	353.365	394.019	FOXA1
ENSG00000102854	2.43526	1.51e-122	1.54e-120	196.947	186.648	207.678	1070.57	1058.47	1069.33	MSLN
ENSG00000081277	2.43342	5.3e-66	2.01e-64	95.6599	165.78	134.245	711.094	684.036	740.309	PKP1
ENSG00000185640	2.43206	0.000758789	0.00170798	5.62705	2.31861	2.29479	13.3723	21.8827	20.3103	KRT79
ENSG00000111348	2.42647	2.11e-36	3.51e-35	47.2672	45.2128	55.0749	263.514	266.644	263.018	ARHGDIB
ENSG00000261116	2.42145	7.49e-09	3.12e-08	15.7557	13.9116	4.58958	66.8617	70.5108	45.6981	AL049555.1
ENSG00000189143	2.41892	1.02e-45	2.26e-44	78.7787	55.6466	74.5806	374.426	397.94	345.274	CLDN4
ENSG00000171056	2.41465	2.59e-11	1.33e-10	16.8812	8.11513	17.2109	66.8617	78.6155	80.2255	SOX7
ENSG00000272692	2.40985	0.000900444	0.00200401	2.25082	3.47791	4.58958	14.1589	14.5884	26.4033	AC010997.4
ENSG00000132470	2.4091	2.09e-57	6.35e-56	1365.12	1938.36	1623.56	9152.19	8274.08	8741.53	ITGB4
ENSG00000010310	2.40538	3.28e-09	1.41e-08	11.2541	11.593	9.17916	53.4894	63.2166	52.8067	GIPR
ENSG00000006210	2.40466	2.81e-142	3.83e-140	322.993	449.81	385.525	2064.85	2059.4	2004.62	CX3CL1
ENSG00000137843	2.40395	1.78e-05	5.08e-05	7.87787	4.63722	4.58958	33.8242	23.5036	33.5119	PAK6
ENSG00000111679	2.40322	1.98e-69	7.91e-68	100.162	102.019	119.329	550.626	565.708	584.935	PTPN6
ENSG00000102032	2.40053	9.28e-31	1.3e-29	55.1451	57.9652	34.4218	237.556	246.383	296.53	RENBP
ENSG00000165171	2.40046	3.46e-08	1.34e-07	6.75246	13.9116	8.03176	50.3429	46.1968	54.8377	METTL27
ENSG00000279806	2.39991	5.46e-27	6.57e-26	33.7623	46.3722	32.127	195.079	196.944	200.056	AC018629.1
ENSG00000164078	2.39897	2e-54	5.66e-53	81.0296	114.771	80.3176	499.496	451.431	504.71	MST1R
ENSG00000234690	2.39658	0.000709094	0.00160355	3.37623	3.47791	3.44218	17.3054	18.6408	18.2792	AC106869.1
ENSG00000158806	2.39548	0.00169821	0.00360443	4.50164	1.1593	3.44218	14.1589	18.6408	15.2327	NPM2
ENSG00000227252	2.39006	7.54e-11	3.77e-10	6.75246	17.3896	22.9479	83.3805	97.2563	64.9928	AC105760.2
ENSG00000135480	2.38939	5.77e-268	3.38e-265	1161.42	1316.97	1360.81	6651.56	6431.07	7032.43	KRT7
ENSG00000061337	2.38928	2.13e-12	1.2e-11	12.3795	18.5489	17.2109	93.6064	87.5307	70.0704	LZTS1
ENSG00000147689	2.37768	5.97e-10	2.76e-09	27.0099	3.47791	18.3583	87.3135	71.3213	96.4737	FAM83A
ENSG00000186377	2.37745	1.43e-50	3.66e-49	76.5279	78.8327	80.3176	417.689	433.601	371.678	CYP4X1
ENSG00000151322	2.37559	5.46e-07	1.87e-06	9.00328	4.63722	10.3266	39.3304	44.5758	40.6205	NPAS3
ENSG00000228222	2.37151	0.00120494	0.00262701	9.00328	2.31861	0	18.8786	17.8303	22.3413	AC073050.1
ENSG00000127507	2.37145	4.08e-06	1.26e-05	12.3795	5.79652	3.44218	40.117	41.3339	30.4654	ADGRE2
ENSG00000256576	2.3649	1.15e-08	4.71e-08	7.87787	16.2303	10.3266	48.7697	51.87	77.179	LINC02361
ENSG00000148346	2.36149	0.0024117	0.00497892	0	3.47791	6.88437	11.0125	26.7455	15.2327	LCN2
ENSG00000146267	2.35797	3.94e-15	2.68e-14	24.759	12.7523	26.3901	110.125	115.087	102.567	FAXC
ENSG00000099889	2.35528	8.76e-36	1.44e-34	46.1418	61.4431	63.1067	298.125	262.592	312.778	ARVCF
ENSG00000015133	2.34672	1.4e-45	3.09e-44	91.1583	86.9478	66.5489	455.446	423.876	363.554	CCDC88C
ENSG00000069011	2.34317	1.33e-76	6.2e-75	142.927	159.984	196.204	818.859	782.103	933.256	PITX1
ENSG00000275874	2.34095	9.14e-13	5.27e-12	20.2574	12.7523	19.5057	81.8073	82.6679	102.567	PICSAR
ENSG00000246640	2.33901	2.16e-17	1.68e-16	27.0099	22.0268	27.5375	110.125	127.244	151.311	AC009720.1
ENSG00000114541	2.33864	2.15e-87	1.21e-85	145.178	144.913	152.603	758.29	728.612	752.495	FRMD4B
ENSG00000111424	2.33086	6.76e-77	3.18e-75	129.422	128.683	135.393	692.215	651.617	634.695	VDR
ENSG00000127129	2.33046	0.000797232	0.00178765	5.62705	0	6.88437	27.5313	16.2094	19.2947	EDN2
ENSG00000163947	2.32919	4.03e-108	3.25e-106	222.831	301.419	267.343	1395.44	1335.65	1241.97	ARHGEF3
ENSG00000162814	2.32488	0.000144299	0.000366821	3.37623	4.63722	6.88437	25.1715	30.7978	18.2792	SPATA17
ENSG00000143365	2.31533	6.03e-08	2.29e-07	10.1287	8.11513	13.7687	63.7153	38.9025	56.8687	RORC
ENSG00000103811	2.31532	7.45e-26	8.56e-25	43.891	41.7349	44.7484	231.263	242.33	173.653	CTSH
ENSG00000232611	2.31051	0.00150748	0.00323066	1.12541	4.63722	5.73697	10.2259	18.6408	28.4344	AL683813.1
ENSG00000277687	2.31043	0.00213781	0.00445243	4.50164	5.79652	0	18.092	13.778	19.2947	AL139407.1
ENSG00000183454	2.30885	6.8e-09	2.84e-08	12.3795	15.0709	8.03176	53.4894	67.269	54.8377	GRIN2A
ENSG00000124225	2.30658	1.52e-152	2.29e-150	410.775	404.597	503.706	2100.24	2253.92	2171.17	PMEPA1
ENSG00000131095	2.30557	6.45e-13	3.78e-12	23.6336	17.3896	13.7687	85.7403	88.3412	97.4892	GFAP
ENSG00000251381	2.30502	8.66e-35	1.38e-33	50.6435	59.1245	81.465	313.857	284.475	347.305	LINC00958
ENSG00000019505	2.30155	1.15e-06	3.8e-06	9.00328	8.11513	8.03176	34.6108	52.6805	36.5585	SYT13
ENSG00000133169	2.30129	5.21e-05	0.000140872	9.00328	4.63722	3.44218	29.1045	25.935	29.4499	BEX1
ENSG00000169302	2.29907	3.53e-06	1.1e-05	6.75246	11.593	4.58958	41.6902	37.2816	33.5119	STK32A
ENSG00000174599	2.29304	1.29e-12	7.36e-12	14.6303	18.5489	24.0953	110.912	91.583	77.179	TRAM1L1
ENSG00000165105	2.29196	1.3e-106	1.03e-104	226.208	229.542	193.91	1049.34	1100.62	1030.75	RASEF
ENSG00000135373	2.28647	1.13e-40	2.11e-39	70.9009	60.2838	68.8437	331.162	310.41	335.119	EHF
ENSG00000243708	2.28431	0.00193756	0.00406775	5.62705	2.31861	2.29479	20.4518	16.2094	13.2017	PLA2G4B
ENSG00000273443	2.28412	0.000595704	0.00136714	7.87787	5.79652	0	21.2384	20.2617	25.3878	AL645608.9
ENSG00000086991	2.27994	1.41e-11	7.45e-11	21.3828	19.7082	12.6213	94.393	99.6877	66.0083	NOX4
ENSG00000167767	2.27931	9.5e-14	5.93e-13	25.8844	22.0268	13.7687	103.046	93.204	103.582	KRT80
ENSG00000106066	2.27762	0.00214366	0.00446237	1.12541	5.79652	3.44218	20.4518	16.2094	13.2017	CPVL
ENSG00000149596	2.27602	8.15e-13	4.73e-12	22.5082	20.8675	13.7687	101.472	81.0469	94.4427	JPH2
ENSG00000237989	2.27518	6.68e-24	7.13e-23	28.1353	42.8942	51.6328	210.811	192.892	188.885	LINC01679
ENSG00000064225	2.27423	4.22e-97	2.91e-95	194.696	175.055	211.121	963.595	918.262	928.179	ST3GAL6
ENSG00000003147	2.27251	7.91e-10	3.6e-09	10.1287	12.7523	19.5057	65.2885	61.5957	78.1945	ICA1
ENSG00000245105	2.27031	1.84e-05	5.24e-05	7.87787	6.95582	4.58958	29.8911	32.4188	31.4809	A2M-AS1
ENSG00000100031	2.26251	8.13e-30	1.1e-28	51.7689	60.2838	40.1588	234.409	256.919	238.645	GGT1
ENSG00000115507	2.2625	2.35e-14	1.53e-13	21.3828	42.8942	14.9161	125.071	117.518	137.094	OTX1
ENSG00000183833	2.26113	3.38e-06	1.06e-05	4.50164	15.0709	9.17916	51.1295	59.1643	26.4033	MAATS1
ENSG00000180638	2.25734	0.00164017	0.00349171	2.25082	6.95582	2.29479	13.3723	25.1246	16.2482	SLC47A2
ENSG00000057294	2.25689	1.67e-35	2.72e-34	55.1451	60.2838	60.8119	285.539	286.906	269.111	PKP2
ENSG00000111215	2.25531	1.73e-57	5.29e-56	95.6599	153.028	137.687	635.58	610.283	596.106	PRR4
ENSG00000177570	2.25473	6.08e-10	2.8e-09	20.2574	8.11513	16.0635	69.2215	66.4585	77.179	SAMD12
ENSG00000261586	2.24855	0.000162362	0.00040986	6.75246	4.63722	4.58958	29.8911	17.8303	28.4344	AC068987.4
ENSG00000168427	2.24837	0.000312835	0.000753348	5.62705	6.95582	2.29479	28.3179	17.0199	25.3878	KLHL30
ENSG00000144199	2.24356	4.86e-16	3.51e-15	18.0066	38.257	26.3901	116.418	139.401	135.063	FAHD2B
ENSG00000163235	2.24208	9.1e-06	2.7e-05	6.75246	4.63722	11.4739	44.0501	32.4188	31.4809	TGFA
ENSG00000104883	2.24133	3.93e-07	1.36e-06	9.00328	6.95582	16.0635	54.276	35.6607	61.9463	PEX11G
ENSG00000152154	2.23671	1.69e-16	1.25e-15	43.891	37.0977	19.5057	148.669	129.675	197.009	TMEM178A
ENSG00000118640	2.23585	4.21e-80	2.13e-78	169.937	183.17	222.595	829.085	940.955	942.396	VAMP8
ENSG00000196730	2.23519	1.82e-73	7.94e-72	221.706	146.072	214.563	940.784	898	904.822	DAPK1
ENSG00000130477	2.23319	5.8e-07	1.97e-06	9.00328	9.27443	9.17916	41.6902	43.7653	43.667	UNC13A
ENSG00000254535	2.23162	2.21e-08	8.76e-08	12.3795	12.7523	11.4739	52.7028	47.8177	72.1014	PABPC4L
ENSG00000125965	2.23108	7.26e-72	3.06e-70	137.3	191.285	204.236	856.616	803.175	839.829	GDF5
ENSG00000233695	2.23061	2.82e-14	1.83e-13	27.0099	24.3454	16.0635	108.552	100.498	107.644	GAS6-AS1
ENSG00000184860	2.22916	2.49e-31	3.55e-30	56.2705	51.0094	52.7802	265.874	240.709	243.723	SDR42E1
ENSG00000158423	2.22867	6.94e-07	2.34e-06	9.00328	9.27443	10.3266	55.0626	42.9549	35.5429	RIBC1
ENSG00000114115	2.22767	1.27e-07	4.66e-07	15.7557	13.9116	4.58958	54.276	58.3538	47.7291	RBP1
ENSG00000188596	2.22606	7.77e-38	1.35e-36	77.6533	76.514	60.8119	361.84	342.018	300.592	CFAP54
ENSG00000188039	2.22591	4e-12	2.2e-11	11.2541	24.3454	24.0953	90.46	85.0993	103.582	NWD1
ENSG00000197385	2.21671	2.33e-28	2.98e-27	43.891	53.328	51.6328	224.97	249.625	216.304	ZNF860
ENSG00000167646	2.21271	1.71e-06	5.52e-06	7.87787	15.0709	5.73697	40.117	37.2816	55.8532	DNAAF3
ENSG00000102996	2.21079	1.63e-90	9.88e-89	289.231	201.719	246.69	1141.37	1116.83	1159.72	MMP15
ENSG00000278811	2.20945	0.000822156	0.00183868	3.37623	12.7523	0	21.2384	26.7455	26.4033	LINC00624
ENSG00000167641	2.20917	2.03e-27	2.49e-26	46.1418	52.1687	48.1906	210.024	215.585	252.863	PPP1R14A
ENSG00000223813	2.20358	1.21e-09	5.44e-09	12.3795	23.1861	10.3266	73.1546	69.7004	68.0393	AC007255.1
ENSG00000272143	2.20353	0.00245986	0.00506974	0	9.27443	3.44218	25.9581	17.8303	14.2172	FGF14-AS2
ENSG00000104267	2.19736	1.46e-14	9.63e-14	13.5049	34.7791	33.2744	124.284	119.139	129.986	CA2
ENSG00000167588	2.19536	0.000361425	0.000860125	4.50164	3.47791	6.88437	19.6652	25.1246	23.3568	GPD1
ENSG00000104290	2.19493	2.53e-35	4.1e-34	61.8976	85.7885	59.6645	299.698	318.514	331.057	FZD3
ENSG00000272463	2.19118	8.12e-12	4.36e-11	21.3828	17.3896	17.2109	76.301	87.5307	92.4117	AL357054.4
ENSG00000171224	2.18611	8.46e-12	4.54e-11	22.5082	15.0709	18.3583	84.9537	87.5307	82.2565	FAM241B
ENSG00000196562	2.18522	6.59e-160	1.08e-157	387.141	415.031	413.062	1838.3	1817.88	1870.57	SULF2
ENSG00000106538	2.18395	2.83e-47	6.57e-46	126.046	81.1513	136.54	520.735	533.289	508.772	RARRES2
ENSG00000166106	2.18262	3.75e-22	3.67e-21	28.1353	49.8501	64.2541	202.945	223.69	218.335	ADAMTS15
ENSG00000126860	2.17637	1.02e-92	6.41e-91	252.092	208.675	239.805	1075.29	1110.34	979.97	EVI2A
ENSG00000150551	2.1699	2.56e-14	1.66e-13	25.8844	23.1861	25.2427	113.272	94.0145	127.955	LYPD1
ENSG00000214708	2.16324	0.00415597	0.00824067	2.25082	4.63722	3.44218	11.0125	21.8827	13.2017	AC116407.1
ENSG00000155792	2.15912	2.1e-10	1.01e-09	16.8812	13.9116	19.5057	77.0876	80.2365	67.0238	DEPTOR
ENSG00000046604	2.15874	2.18e-165	3.9e-163	758.527	899.62	898.41	3999.12	3887.82	3521.8	DSG2
ENSG00000104967	2.15663	0.00181534	0.00382724	2.25082	4.63722	5.73697	23.5982	11.3466	21.3258	NOVA2
ENSG00000246339	2.15555	0.00460802	0.00906303	4.50164	4.63722	1.14739	10.2259	19.4513	16.2482	EXTL3-AS1
ENSG00000205336	2.15546	3.6e-136	4.6e-134	814.797	637.617	852.514	3529.51	3292.13	3449.7	ADGRG1
ENSG00000261857	2.15371	2.04e-44	4.33e-43	83.2804	105.497	94.0864	383.865	425.496	449.872	MIA
ENSG00000166897	2.15037	4.97e-11	2.51e-10	21.3828	18.5489	20.6531	68.4349	114.276	86.3186	ELFN2
ENSG00000058335	2.14259	3.15e-05	8.75e-05	3.37623	17.3896	5.73697	33.0375	33.2292	50.7756	RASGRF1
ENSG00000234899	2.13985	1.38e-14	9.11e-14	30.3861	30.1419	19.5057	110.125	109.413	134.048	SOX9-AS1
ENSG00000239445	2.13973	1.85e-05	5.28e-05	4.50164	6.95582	12.6213	35.3974	38.9025	31.4809	ST3GAL6-AS1
ENSG00000186462	2.13923	0.000113363	0.000292555	5.62705	13.9116	2.29479	40.9036	28.3664	26.4033	NAP1L2
ENSG00000106278	2.13454	2.55e-10	1.21e-09	22.5082	13.9116	17.2109	91.2466	67.269	77.179	PTPRZ1
ENSG00000115648	2.13429	1.38e-231	5.58e-229	1174.93	1307.69	1170.34	5241.17	5207.27	5590.4	MLPH
ENSG00000204588	2.1279	0.000603095	0.00138279	3.37623	6.95582	4.58958	22.8116	21.8827	20.3103	LINC01123
ENSG00000265298	2.12698	7.15e-13	4.17e-12	40.5148	25.5047	13.7687	118.778	117.518	112.722	AC132812.1
ENSG00000148677	2.11869	1.72e-10	8.32e-10	21.3828	33.6198	9.17916	92.8198	93.204	92.4117	ANKRD1
ENSG00000158716	2.11746	2.6e-175	5.08e-173	1065.76	1214.95	1333.27	5237.24	5005.46	5439.09	DUSP23
ENSG00000250072	2.11624	0.00516624	0.010077	3.37623	0	8.03176	20.4518	13.778	15.2327	SH3TC2-DT
ENSG00000123405	2.11514	3.28e-18	2.68e-17	33.7623	30.1419	36.7166	136.083	149.937	150.296	NFE2
ENSG00000283189	2.11411	6.84e-07	2.31e-06	10.1287	15.0709	8.03176	40.9036	55.1119	47.7291	AC104452.1
ENSG00000137440	2.11297	6.47e-06	1.95e-05	15.7557	4.63722	8.03176	40.117	44.5758	38.5895	FGFBP1
ENSG00000218018	2.1114	0.00212902	0.00443519	5.62705	5.79652	1.14739	18.092	17.0199	19.2947	AL109955.1
ENSG00000188859	2.10923	2.35e-07	8.38e-07	13.5049	16.2303	8.03176	53.4894	42.9549	67.0238	FAM78B
ENSG00000203499	2.10446	9.78e-05	0.000254737	6.75246	8.11513	5.73697	25.9581	23.5036	39.605	IQANK1
ENSG00000141934	2.10143	4.48e-128	5.01e-126	480.55	434.739	550.749	2025.52	2069.13	2199.6	PLPP2
ENSG00000271826	2.09812	0.00277507	0.00566716	6.75246	3.47791	2.29479	22.8116	19.4513	11.1706	PLS3-AS1
ENSG00000112414	2.08249	8.68e-66	3.26e-64	177.815	139.116	165.225	670.977	688.089	684.456	ADGRG6
ENSG00000132692	2.08177	0.00165154	0.00351195	6.75246	3.47791	3.44218	22.025	13.778	22.3413	BCAN
ENSG00000196859	2.08054	1.93e-06	6.22e-06	6.75246	8.11513	18.3583	48.7697	47.8177	43.667	KRT39
ENSG00000110195	2.07926	0.00297839	0.00605907	3.37623	6.95582	2.29479	17.3054	23.5036	12.1862	FOLR1
ENSG00000234409	2.07905	0.000450851	0.00105667	9.00328	3.47791	4.58958	26.7447	20.2617	25.3878	CCDC188
ENSG00000120875	2.07728	7.19e-146	1.02e-143	2722.37	3566.02	3581.02	13952.9	13666.1	14027.3	DUSP4
ENSG00000173894	2.07573	6.3e-12	3.42e-11	18.0066	24.3454	22.9479	93.6064	94.8249	86.3186	CBX2
ENSG00000254941	2.07312	0.00200721	0.00419895	3.37623	5.79652	4.58958	25.1715	21.0722	11.1706	AP000866.4
ENSG00000229950	2.05349	3.9e-05	0.000107058	12.3795	13.9116	3.44218	29.8911	60.7852	32.4964	TFAP2A-AS1
ENSG00000006025	2.05324	1.31e-41	2.53e-40	113.666	111.293	86.0546	396.451	431.98	464.089	OSBPL7
ENSG00000094963	2.05234	3e-08	1.17e-07	9.00328	18.5489	20.6531	77.8742	67.269	53.8222	FMO2
ENSG00000178038	2.05071	3.17e-25	3.55e-24	85.5312	62.6024	45.8958	261.941	251.246	292.468	ALS2CL
ENSG00000135697	2.0504	4.6e-08	1.76e-07	10.1287	15.0709	18.3583	66.0751	59.9747	53.8222	BCO1
ENSG00000233170	2.05003	0.000852273	0.00190228	2.25082	5.79652	9.17916	27.5313	15.3989	28.4344	AC138356.2
ENSG00000179715	2.04905	1.73e-09	7.64e-09	21.3828	18.5489	12.6213	77.8742	70.5108	69.0549	PCED1B
ENSG00000155974	2.04306	3.34e-29	4.41e-28	72.0263	62.6024	60.8119	292.618	258.54	253.878	GRIP1
ENSG00000170442	2.04099	9.88e-08	3.67e-07	14.6303	18.5489	9.17916	52.7028	55.9224	66.0083	KRT86
ENSG00000237438	2.0401	2.99e-05	8.32e-05	6.75246	13.9116	5.73697	30.6777	42.1444	35.5429	CECR7
ENSG00000259153	2.03557	0.000592343	0.00135969	5.62705	6.95582	5.73697	17.3054	37.2816	20.3103	AC004816.1
ENSG00000167972	2.03192	3.75e-32	5.51e-31	74.2771	71.8768	87.202	333.522	280.422	341.212	ABCA3
ENSG00000129474	2.03161	2.31e-55	6.68e-54	160.934	215.631	247.837	783.462	838.836	931.225	AJUBA
ENSG00000230415	2.0285	0.000326552	0.000783494	12.3795	4.63722	3.44218	22.8116	26.7455	34.5274	LINC01786
ENSG00000060558	2.02735	0.00017409	0.000437191	9.00328	2.31861	11.4739	23.5982	38.0921	31.4809	GNA15
ENSG00000231584	2.02693	4.38e-06	1.35e-05	10.1287	13.9116	8.03176	48.7697	47.8177	33.5119	FAHD2CP
ENSG00000267288	2.02587	1.43e-05	4.11e-05	10.1287	9.27443	8.03176	32.2509	42.9549	36.5585	AC138150.2
ENSG00000090661	2.0242	9.96e-10	4.5e-09	16.8812	15.0709	30.9797	80.234	102.119	73.1169	CERS4
ENSG00000196337	2.02377	2.72e-06	8.59e-06	9.00328	8.11513	16.0635	44.0501	41.3339	49.7601	CGB7
ENSG00000072195	2.02208	1.62e-110	1.38e-108	988.11	1194.08	861.693	4038.45	3935.64	4390.06	SPEG
ENSG00000259877	2.02041	2.74e-07	9.73e-07	7.87787	33.6198	11.4739	72.368	78.6155	62.9618	AC009113.1
ENSG00000122378	2.01469	4.77e-55	1.37e-53	172.188	127.523	157.193	641.086	590.022	616.416	FAM213A
ENSG00000254389	2.01436	1.54e-05	4.42e-05	7.87787	9.27443	10.3266	40.117	38.0921	32.4964	RHPN1-AS1
ENSG00000151623	2.01432	2.22e-18	1.83e-17	33.7623	49.8501	36.7166	163.615	165.336	156.389	NR3C2
ENSG00000270179	2.01403	0.000917746	0.00203852	3.37623	6.95582	6.88437	21.2384	31.6083	16.2482	AP002840.2
ENSG00000104953	2.01281	1.05e-07	3.88e-07	9.00328	35.9384	13.7687	80.234	64.0271	92.4117	TLE6
ENSG00000182472	2.00589	6.35e-11	3.19e-10	29.2607	27.8233	13.7687	91.2466	88.3412	105.613	CAPN12
ENSG00000265118	2.00429	0.00274274	0.00560788	2.25082	4.63722	6.88437	20.4518	20.2617	14.2172	AC134669.1
ENSG00000133067	2.0031	1.42e-243	6.51e-241	1617.21	1503.62	1632.74	6451.76	6121.48	6485.06	LGR6
ENSG00000168646	2.0025	6.65e-15	4.46e-14	29.2607	31.3012	30.9797	118.778	123.191	124.908	AXIN2
ENSG00000170382	2.00234	3.11e-10	1.47e-09	16.8812	27.8233	18.3583	73.9412	88.3412	90.3806	LRRN2
ENSG00000179862	2.00019	2.74e-71	1.15e-69	246.465	319.968	301.765	1134.29	1048.75	1291.73	CITED4
ENSG00000279833	1.9967	0.0013019	0.00282535	11.2541	3.47791	3.44218	16.5188	20.2617	36.5585	AL031846.2
ENSG00000182795	1.99361	0.00280914	0.00573328	11.2541	2.31861	3.44218	24.3849	10.5361	33.5119	C1orf116
ENSG00000205403	1.99316	1.36e-33	2.08e-32	87.782	119.408	84.9072	368.133	438.464	354.414	CFI
ENSG00000184828	1.98978	7.19e-05	0.000190856	5.62705	11.593	8.03176	25.1715	35.6607	39.605	ZBTB7C
ENSG00000146950	1.98749	4.94e-59	1.57e-57	165.435	239.976	235.216	826.725	891.516	819.519	SHROOM2
ENSG00000007038	1.98624	0.000179009	0.000448883	4.50164	13.9116	5.73697	23.5982	31.6083	40.6205	PRSS21
ENSG00000274615	1.98427	0.00476498	0.00934362	5.62705	5.79652	1.14739	18.092	15.3989	16.2482	AC233968.1
ENSG00000113396	1.97916	0.00435748	0.00860712	5.62705	3.47791	3.44218	20.4518	13.778	15.2327	SLC27A6
ENSG00000077264	1.97719	1.01e-50	2.59e-49	159.808	131.001	161.783	621.421	624.872	534.16	PAK3
ENSG00000147576	1.9744	1.36e-14	8.96e-14	32.6369	66.0803	32.127	140.803	177.493	195.994	ADHFE1
ENSG00000176714	1.9685	1.18e-08	4.81e-08	15.7557	15.0709	22.9479	72.368	78.6155	58.8997	CCDC121
ENSG00000137857	1.9625	1.6e-10	7.78e-10	32.6369	38.257	11.4739	110.125	106.171	104.598	DUOX1
ENSG00000120915	1.9601	7.05e-06	2.12e-05	11.2541	8.11513	12.6213	39.3304	44.5758	40.6205	EPHX2
ENSG00000181085	1.95844	1.97e-12	1.12e-11	32.6369	38.257	24.0953	109.339	103.74	157.404	MAPK15
ENSG00000259807	1.95716	1.75e-17	1.37e-16	46.1418	67.2396	30.9797	187.999	192.081	179.746	AC009093.1
ENSG00000092421	1.95516	1.8e-14	1.18e-13	47.2672	33.6198	25.2427	125.071	145.074	142.172	SEMA6A
ENSG00000134955	1.9534	7.84e-39	1.4e-37	131.673	98.5408	111.297	402.743	482.229	438.701	SLC37A2
ENSG00000186523	1.9526	1.07e-05	3.15e-05	11.2541	9.27443	10.3266	36.184	38.9025	44.6826	FAM86B1
ENSG00000272821	1.95119	2.39e-07	8.54e-07	253.217	266.64	113.592	754.357	756.168	939.349	U62317.3
ENSG00000170421	1.94853	1.97e-190	5e-188	1788.28	2108.77	2108.91	7792.93	7790.23	7594	KRT8
ENSG00000272953	1.94371	0.000838789	0.00187328	3.37623	10.4337	5.73697	25.9581	17.8303	31.4809	AC092171.4
ENSG00000235706	1.94213	5.54e-09	2.34e-08	21.3828	18.5489	16.0635	70.0081	66.4585	79.21	DICER1-AS1
ENSG00000185133	1.94208	8.49e-06	2.53e-05	22.5082	6.95582	8.03176	45.6233	45.3863	53.8222	INPP5J
ENSG00000266405	1.93887	7.3e-06	2.19e-05	10.1287	18.5489	10.3266	35.3974	43.7653	71.0859	CBX3P2
ENSG00000156453	1.93856	2.47e-52	6.67e-51	158.683	135.639	138.835	559.279	545.446	556.501	PCDH1
ENSG00000272668	1.9385	2.31e-07	8.28e-07	20.2574	22.0268	8.03176	69.2215	51.87	72.1014	AL590560.2
ENSG00000168916	1.9385	3.4e-94	2.22e-92	321.867	311.853	305.207	1264.87	1189.77	1142.45	ZNF608
ENSG00000279672	1.93706	4.65e-07	1.6e-06	11.2541	23.1861	11.4739	55.8492	51.0596	69.0549	AP006621.5
ENSG00000167964	1.93681	4e-10	1.87e-09	28.1353	13.9116	27.5375	84.9537	86.7202	95.4582	RAB26
ENSG00000128266	1.93552	7.56e-09	3.14e-08	9.00328	28.9826	41.3062	112.485	91.583	98.5047	GNAZ
ENSG00000174740	1.93121	2.96e-07	1.05e-06	16.8812	15.0709	11.4739	54.276	57.5433	53.8222	PABPC5
ENSG00000214435	1.92669	5.12e-06	1.57e-05	15.7557	10.4337	11.4739	33.8242	50.2491	59.9152	AS3MT
ENSG00000223396	1.91997	1.5e-05	4.33e-05	10.1287	18.5489	5.73697	44.0501	46.1968	39.605	RPS10P7
ENSG00000144481	1.91616	4.43e-05	0.000120849	11.2541	8.11513	9.17916	29.1045	36.4711	42.6515	TRPM8
ENSG00000064655	1.9158	2.57e-47	5.97e-46	140.676	140.276	193.91	609.621	601.368	579.858	EYA2
ENSG00000180481	1.91487	0.000969015	0.00214371	11.2541	6.95582	2.29479	18.092	29.1769	30.4654	GLIPR1L2
ENSG00000258938	1.9128	0.0063509	0.0121864	12.3795	3.47791	0	16.5188	20.2617	23.3568	AL162311.3
ENSG00000183840	1.91164	2.21e-36	3.67e-35	93.4091	100.859	102.118	387.798	348.502	378.786	GPR39
ENSG00000130413	1.90731	2.34e-09	1.03e-08	16.8812	26.664	20.6531	89.6733	80.2365	70.0704	STK33
ENSG00000173898	1.90694	2.92e-34	4.53e-33	79.9041	107.815	112.445	374.426	363.901	386.91	SPTBN2
ENSG00000163794	1.90663	0.000237456	0.000583565	6.75246	4.63722	12.6213	28.3179	33.2292	28.4344	UCN
ENSG00000126878	1.90634	5.01e-06	1.53e-05	13.5049	6.95582	18.3583	54.276	39.713	51.7911	AIF1L
ENSG00000237686	1.90231	0.000215957	0.000534205	7.87787	11.593	4.58958	28.3179	29.1769	32.4964	AL109615.3
ENSG00000225670	1.9012	3.5e-05	9.66e-05	11.2541	16.2303	4.58958	42.4768	35.6607	41.636	CADM3-AS1
ENSG00000112182	1.89855	5.06e-13	2.99e-12	29.2607	44.0535	28.6849	131.364	141.022	106.629	BACH2
ENSG00000181350	1.89563	2.36e-09	1.03e-08	19.132	31.3012	16.0635	79.4474	83.4783	84.2876	LRRC75A
ENSG00000197261	1.89292	8.68e-18	6.91e-17	49.5181	57.9652	36.7166	185.64	161.283	188.885	C6orf141
ENSG00000173295	1.89285	1.95e-11	1.01e-10	32.6369	27.8233	21.8005	91.2466	106.171	108.66	FAM86B3P
ENSG00000103021	1.88935	6.09e-14	3.85e-13	28.1353	47.5315	40.1588	159.681	149.937	117.799	CCDC113
ENSG00000235314	1.88668	1.22e-09	5.46e-09	14.6303	28.9826	29.8323	103.832	82.6679	84.2876	LINC00957
ENSG00000188305	1.88488	0.00771112	0.01455	7.87787	4.63722	1.14739	11.0125	19.4513	20.3103	PEAK3
ENSG00000184949	1.88483	2.45e-09	1.07e-08	28.1353	15.0709	22.9479	77.8742	87.5307	79.21	FAM227A
ENSG00000184349	1.88176	2.85e-44	5.99e-43	121.544	156.506	154.898	568.718	508.164	516.896	EFNA5
ENSG00000162894	1.88112	1.53e-05	4.39e-05	10.1287	13.9116	10.3266	45.6233	32.4188	48.7446	FCMR
ENSG00000136457	1.88104	0.00329379	0.00665056	7.87787	8.11513	1.14739	19.6652	15.3989	28.4344	CHAD
ENSG00000054690	1.87591	1.72e-42	3.43e-41	164.31	194.763	125.066	618.274	591.643	565.641	PLEKHH1
ENSG00000254815	1.87581	1.17e-06	3.86e-06	20.2574	26.664	5.73697	58.9956	62.4061	72.1014	AP006284.1
ENSG00000164197	1.8755	5.1e-07	1.75e-06	15.7557	15.0709	13.7687	55.8492	51.0596	56.8687	RNF180
ENSG00000111341	1.87506	1.64e-171	3.04e-169	2089.89	2414.83	2536.89	8551.22	8761.98	8513.04	MGP
ENSG00000128567	1.87334	9.95e-93	6.29e-91	459.168	455.606	366.019	1604.68	1525.3	1562.87	PODXL
ENSG00000165209	1.87257	1.12e-18	9.4e-18	68.65	57.9652	37.864	197.439	194.513	211.227	STRBP
ENSG00000254887	1.87257	0.000173577	0.000435969	6.75246	10.4337	8.03176	33.8242	30.7978	27.4188	AC010247.1
ENSG00000115257	1.87063	3.72e-08	1.44e-07	25.8844	16.2303	24.0953	56.6358	80.2365	106.629	PCSK4
ENSG00000165194	1.8696	4.62e-05	0.000125686	15.7557	12.7523	8.03176	59.7822	48.6282	24.3723	PCDH19
ENSG00000188042	1.86396	1.09e-140	1.47e-138	1068.01	1225.38	1339.01	4392.42	4421.11	4406.31	ARL4C
ENSG00000071073	1.86035	2.02e-15	1.4e-14	31.5115	46.3722	50.4854	162.828	162.904	139.125	MGAT4A
ENSG00000204228	1.85871	1.83e-10	8.85e-10	25.8844	33.6198	20.6531	107.765	84.2888	98.5047	HSD17B8
ENSG00000243629	1.85512	0.00677316	0.0129063	4.50164	4.63722	5.73697	12.5857	11.3466	30.4654	LINC00880
ENSG00000149050	1.85453	4.91e-10	2.28e-09	23.6336	25.5047	22.9479	92.8198	89.1516	78.1945	ZNF214
ENSG00000176842	1.85273	3.6e-33	5.44e-32	104.663	88.1071	110.15	389.371	345.26	359.491	IRX5
ENSG00000176401	1.85217	1.17e-08	4.77e-08	18.0066	27.8233	25.2427	67.6483	76.1841	113.737	EID2B
ENSG00000165959	1.84862	2.35e-28	3e-27	94.5345	92.7443	120.476	434.208	330.672	342.228	CLMN
ENSG00000188277	1.8473	2.1e-14	1.37e-13	45.0164	42.8942	29.8323	131.364	137.78	155.373	C15orf62
ENSG00000227825	1.84548	2.56e-12	1.44e-11	30.3861	28.9826	33.2744	103.046	113.466	116.784	SLC9A7P1
ENSG00000104826	1.8439	0.00459899	0.00904631	4.50164	6.95582	3.44218	15.7322	19.4513	18.2792	LHB
ENSG00000146197	1.84349	7.2e-104	5.59e-102	399.521	460.244	415.357	1542.54	1528.55	1502.96	SCUBE3
ENSG00000107105	1.84178	0.00130359	0.00282866	10.1287	2.31861	8.03176	21.2384	25.1246	27.4188	ELAVL2
ENSG00000163827	1.84114	2.76e-07	9.78e-07	23.6336	15.0709	13.7687	54.276	62.4061	72.1014	LRRC2
ENSG00000279407	1.84112	5.37e-05	0.000144797	14.6303	11.593	5.73697	42.4768	36.4711	35.5429	AC007191.1
ENSG00000108387	1.83886	9.08e-21	8.35e-20	94.5345	59.1245	73.4333	221.037	286.906	306.685	SEPTIN4
ENSG00000100307	1.83845	3.72e-47	8.59e-46	133.924	166.94	167.52	560.065	553.551	560.563	CBX7
ENSG00000016082	1.83415	1.38e-08	5.59e-08	21.3828	17.3896	25.2427	78.6608	85.0993	63.9773	ISL1
ENSG00000277559	1.83411	0.00222296	0.00461449	6.75246	12.7523	1.14739	19.6652	27.556	26.4033	AC018553.1
ENSG00000255495	1.83364	1.77e-08	7.09e-08	27.0099	12.7523	25.2427	76.301	73.7527	82.2565	AC145124.1
ENSG00000129173	1.83322	0.00650946	0.0124555	5.62705	1.1593	8.03176	16.5188	16.2094	20.3103	E2F8
ENSG00000088305	1.83307	6.32e-12	3.42e-11	27.0099	39.4163	30.9797	99.1126	128.054	119.83	DNMT3B
ENSG00000174004	1.83125	2.51e-60	8.21e-59	199.198	215.631	196.204	706.374	712.403	756.557	NRROS
ENSG00000086289	1.82908	5.98e-97	4.11e-95	362.382	374.455	356.84	1298.69	1318.63	1267.36	EPDR1
ENSG00000214140	1.82624	2.15e-16	1.59e-15	39.3894	71.8768	57.3697	196.652	170.199	231.537	PRCD
ENSG00000071991	1.82589	2.93e-68	1.15e-66	359.006	332.72	273.08	1219.24	1103.86	1096.75	CDH19
ENSG00000271576	1.82497	0.000364162	0.000866032	9.00328	8.11513	8.03176	29.1045	21.8827	38.5895	AL359504.2
ENSG00000215915	1.82357	7.66e-05	0.000202399	9.00328	10.4337	11.4739	39.3304	42.1444	27.4188	ATAD3C
ENSG00000154556	1.82356	5.32e-83	2.78e-81	315.115	295.622	315.534	1100.47	1124.93	1052.07	SORBS2
ENSG00000130487	1.82074	2.44e-13	1.48e-12	28.1353	48.6908	39.0114	142.376	122.381	144.203	KLHDC7B
ENSG00000156521	1.81891	1.8e-148	2.61e-146	1403.39	1662.44	1513.41	5266.34	5191.06	5700.07	TYSND1
ENSG00000223658	1.81709	0.0108769	0.0199802	5.62705	2.31861	4.58958	15.7322	16.2094	12.1862	C1GALT1C1L
ENSG00000262468	1.81633	0.00431148	0.00852318	2.25082	4.63722	12.6213	32.2509	12.9675	23.3568	LINC01569
ENSG00000171791	1.81454	8.18e-05	0.000215128	9.00328	9.27443	12.6213	40.9036	38.9025	28.4344	BCL2
ENSG00000226051	1.81233	0.0153839	0.0274149	0	15.0709	2.29479	13.3723	29.9874	17.2637	ZNF503-AS1
ENSG00000138435	1.81189	1.17e-07	4.33e-07	20.2574	18.5489	16.0635	64.5019	68.0794	59.9152	CHRNA1
ENSG00000072210	1.81159	9.74e-222	3.31e-219	1521.56	1607.95	1560.46	5486.59	5514.43	5460.41	ALDH3A2
ENSG00000124171	1.80979	2.15e-06	6.9e-06	15.7557	10.4337	19.5057	59.7822	48.6282	51.7911	PARD6B
ENSG00000154134	1.80944	1.64e-69	6.57e-68	357.881	340.835	307.502	1109.9	1110.34	1311.03	ROBO3
ENSG00000278600	1.80933	0.0206304	0.0357962	31.5115	33.6198	3.44218	70.0081	81.0469	89.3651	AC015871.3
ENSG00000131242	1.80801	0.000480615	0.00112056	13.5049	4.63722	9.17916	43.2635	30.7978	21.3258	RAB11FIP4
ENSG00000118137	1.80633	2.63e-07	9.35e-07	16.8812	19.7082	16.0635	68.4349	57.5433	57.8842	APOA1
ENSG00000272918	1.80353	0.00291958	0.00594585	10.1287	6.95582	2.29479	18.8786	17.8303	31.4809	AC005070.3
ENSG00000170577	1.80087	9.46e-66	3.54e-64	310.613	446.332	411.915	1341.95	1347.81	1381.1	SIX2
ENSG00000049283	1.8003	0.00695086	0.0132212	5.62705	12.7523	0	18.8786	17.8303	27.4188	EPN3
ENSG00000253540	1.80006	0.000185417	0.000463653	11.2541	9.27443	8.03176	31.4643	41.3339	26.4033	FAM86HP
ENSG00000186832	1.79986	2.2e-24	2.4e-23	82.155	108.975	65.4015	290.258	299.063	303.638	KRT16
ENSG00000166682	1.7994	0.0047942	0.00939659	7.87787	4.63722	3.44218	17.3054	16.2094	22.3413	TMPRSS5
ENSG00000215267	1.79839	0.0192561	0.0336017	1.12541	1.1593	11.4739	18.092	10.5361	19.2947	AKR1C7P
ENSG00000073282	1.79645	5.7e-08	2.17e-07	24.759	20.8675	16.0635	69.2215	81.8574	62.9618	TP63
ENSG00000170558	1.79452	1.24e-115	1.13e-113	1080.39	903.098	875.462	3405.23	3334.27	3178.55	CDH2
ENSG00000274292	1.79175	6.49e-05	0.000173024	21.3828	23.1861	2.29479	51.1295	44.5758	67.0238	AC084018.2
ENSG00000180071	1.79039	0.000271441	0.000660306	9.00328	9.27443	9.17916	32.2509	23.5036	39.605	ANKRD18A
ENSG00000254413	1.78916	5.29e-06	1.61e-05	11.2541	20.8675	12.6213	51.9161	42.9549	59.9152	CHKB-CPT1B
ENSG00000242808	1.78759	0.0165899	0.0293377	2.25082	10.4337	1.14739	14.1589	11.3466	22.3413	SOX2-OT
ENSG00000163053	1.78629	1.22e-05	3.55e-05	19.132	10.4337	12.6213	56.6358	36.4711	52.8067	SLC16A14
ENSG00000023892	1.78505	1.4e-18	1.17e-17	56.2705	60.2838	53.9275	194.292	175.872	218.335	DEF6
ENSG00000225302	1.78398	7.72e-10	3.52e-09	22.5082	32.4605	24.0953	87.3135	92.3935	92.4117	NA
ENSG00000130822	1.78182	7.68e-05	0.000202914	16.8812	12.7523	8.03176	39.3304	29.1769	61.9463	PNCK
ENSG00000182022	1.78075	2.92e-70	1.2e-68	333.122	457.925	424.536	1378.92	1360.78	1435.93	CHST15
ENSG00000106526	1.77957	0.00751885	0.014222	11.2541	1.1593	4.58958	17.3054	25.935	15.2327	ACTR3C
ENSG00000260329	1.77882	0.000499759	0.00116121	10.1287	9.27443	5.73697	33.8242	25.935	26.4033	AC007541.1
ENSG00000164659	1.77842	1.11e-13	6.86e-13	38.264	49.8501	33.2744	135.297	132.107	149.28	KIAA1324L
ENSG00000251179	1.77757	4.01e-05	0.000110182	10.1287	17.3896	9.17916	47.9831	34.0397	43.667	TMEM92-AS1
ENSG00000137880	1.77663	2.07e-17	1.61e-16	81.0296	53.328	50.4854	201.372	239.088	192.947	GCHFR
ENSG00000249406	1.77546	0.00402859	0.00800678	3.37623	5.79652	8.03176	16.5188	21.0722	21.3258	AC015909.1
ENSG00000196172	1.77462	1.4e-10	6.81e-10	31.5115	25.5047	33.2744	88.8867	116.708	103.582	ZNF681
ENSG00000262877	1.77426	0.00119344	0.0026056	11.2541	15.0709	1.14739	23.5982	38.9025	31.4809	AC110285.2
ENSG00000091409	1.77248	3.24e-250	1.53e-247	3013.85	3089.54	3151.89	10864.6	10429.9	10321.7	ITGA6
ENSG00000102043	1.76856	0.00351084	0.0070503	7.87787	8.11513	3.44218	29.8911	22.6931	13.2017	MTMR8
ENSG00000118276	1.76751	6.73e-31	9.48e-30	117.043	142.594	100.971	378.359	398.751	451.903	B4GALT6
ENSG00000016391	1.76713	6.1e-15	4.1e-14	50.6435	34.7791	60.8119	176.2	152.368	169.591	CHDH
ENSG00000134061	1.76455	2.97e-11	1.52e-10	37.1385	32.4605	26.3901	116.418	106.982	102.567	CD180
ENSG00000198934	1.76451	6.71e-14	4.22e-13	41.6402	37.0977	48.1906	162.828	132.917	135.063	MAGEE1
ENSG00000138772	1.76179	7.89e-41	1.49e-39	227.333	147.232	207.678	660.751	639.46	676.331	ANXA3
ENSG00000283445	1.7581	6.76e-05	0.000179991	21.3828	10.4337	8.03176	31.4643	55.1119	48.7446	AL136985.3
ENSG00000175318	1.75689	0.0055945	0.0108451	5.62705	1.1593	11.4739	22.8116	18.6408	20.3103	GRAMD2A
ENSG00000188916	1.7554	1.54e-10	7.47e-10	27.0099	47.5315	30.9797	115.631	141.832	97.4892	FAM196A
ENSG00000074590	1.75508	6.17e-68	2.41e-66	550.326	386.048	454.368	1592.1	1544.75	1559.83	NUAK1
ENSG00000123999	1.75345	0.000654351	0.00149066	16.8812	9.27443	3.44218	29.8911	25.935	44.6826	INHA
ENSG00000198416	1.75223	0.000391579	0.000926309	6.75246	8.11513	12.6213	27.5313	36.4711	28.4344	ZNF658B
ENSG00000111644	1.74963	0.0111065	0.0203514	4.50164	5.79652	4.58958	11.7991	11.3466	27.4188	ACRBP
ENSG00000124839	1.74832	1.41e-21	1.35e-20	76.5279	67.2396	79.1702	231.263	234.226	285.359	RAB17
ENSG00000274220	1.74755	0.0071553	0.0135811	1.12541	19.7082	2.29479	25.1715	26.7455	25.3878	AC009163.7
ENSG00000129595	1.74272	5.18e-05	0.000140087	14.6303	8.11513	13.7687	39.3304	35.6607	47.7291	EPB41L4A
ENSG00000222047	1.7425	7.23e-06	2.17e-05	20.2574	18.5489	10.3266	62.1421	39.713	62.9618	C10orf55
ENSG00000186847	1.7371	6.04e-162	1.04e-159	1831.04	2092.54	2115.8	6642.91	6600.46	6889.24	KRT14
ENSG00000050555	1.73657	0.000382564	0.000907002	6.75246	6.95582	14.9161	33.0375	30.7978	31.4809	LAMC3
ENSG00000102981	1.73596	2.62e-09	1.14e-08	33.7623	19.7082	43.601	125.071	85.9098	112.722	PARD6A
ENSG00000259985	1.73588	0.000290672	0.000703063	4.50164	12.7523	14.9161	36.9706	42.1444	27.4188	AC017100.1
ENSG00000137098	1.73348	0.0095035	0.0176712	5.62705	3.47791	5.73697	11.7991	19.4513	18.2792	SPAG8
ENSG00000111057	1.73343	9e-128	9.93e-126	661.741	661.962	699.911	2274.08	2259.59	2193.51	KRT18
ENSG00000156127	1.73314	0.00102706	0.00226388	11.2541	2.31861	12.6213	26.7447	29.1769	31.4809	BATF
ENSG00000067715	1.73228	1.93e-47	4.53e-46	210.452	257.365	266.196	814.926	897.19	723.045	SYT1
ENSG00000175294	1.73183	0.000121155	0.000311153	5.62705	10.4337	25.2427	47.9831	36.4711	52.8067	CATSPER1
ENSG00000174326	1.72647	0.00948879	0.0176477	3.37623	5.79652	5.73697	19.6652	16.2094	13.2017	SLC16A11
ENSG00000278535	1.72537	4.34e-10	2.03e-09	31.5115	48.6908	22.9479	127.431	105.361	107.644	DHRS11
ENSG00000172264	1.72109	0.0003554	0.000846616	10.1287	11.593	6.88437	27.5313	32.4188	34.5274	MACROD2
ENSG00000279716	1.72075	0.0265403	0.0450078	43.891	26.664	4.58958	70.7947	74.5632	102.567	AC006128.1
ENSG00000172915	1.72007	4.3e-17	3.29e-16	65.2738	84.6292	65.4015	282.392	240.709	183.808	NBEA
ENSG00000154655	1.71711	0.0106554	0.0196157	2.25082	10.4337	3.44218	13.3723	20.2617	19.2947	L3MBTL4
ENSG00000135477	1.71523	0.000472709	0.00110333	10.1287	4.63722	14.9161	29.8911	38.0921	29.4499	KRT87P
ENSG00000170561	1.71495	5.32e-85	2.84e-83	636.982	519.368	581.729	1911.46	1774.93	2023.92	IRX2
ENSG00000138131	1.71289	1.95e-56	5.83e-55	223.957	257.365	239.805	774.809	830.731	756.557	LOXL4
ENSG00000164684	1.71108	0.000133831	0.000341538	16.8812	6.95582	11.4739	31.4643	42.9549	41.636	ZNF704
ENSG00000167549	1.71047	1.49e-09	6.61e-09	470.422	390.685	237.511	1116.2	1127.36	1352.66	CORO6
ENSG00000274911	1.7101	0.00336109	0.00677548	6.75246	6.95582	10.3266	36.9706	30.7978	10.1551	AL627230.2
ENSG00000261183	1.70954	0.00755171	0.0142762	5.62705	6.95582	3.44218	18.092	17.0199	17.2637	SPINT1-AS1
ENSG00000212327	1.70825	0.0221234	0.038132	6.75246	6.95582	0	18.8786	14.5884	11.1706	RNU6-882P
ENSG00000124374	1.70811	0.00957356	0.0177878	5.62705	3.47791	6.88437	17.3054	23.5036	11.1706	PAIP2B
ENSG00000237037	1.70606	0.000221413	0.000546906	15.7557	8.11513	9.17916	34.6108	29.1769	44.6826	NDUFA6-AS1
ENSG00000162337	1.70564	4.5e-154	6.96e-152	1948.09	2040.37	2233.98	6918.22	6426.21	6952.2	LRP5
ENSG00000139211	1.70318	9.82e-51	2.52e-49	241.963	202.878	213.415	697.722	756.168	689.533	AMIGO2
ENSG00000149922	1.69897	3.2e-05	8.87e-05	18.0066	17.3896	10.3266	33.0375	59.9747	55.8532	TBX6
ENSG00000223745	1.6977	6.64e-20	5.89e-19	73.1517	112.452	68.8437	266.66	259.35	299.576	CCDC18-AS1
ENSG00000172156	1.69752	1.74e-21	1.66e-20	72.0263	111.293	81.465	264.3	282.043	312.778	CCL11
ENSG00000260793	1.69462	0.000127655	0.00032671	14.6303	12.7523	9.17916	32.2509	34.0397	52.8067	AC003102.1
ENSG00000169242	1.69369	1.64e-48	3.93e-47	216.079	220.268	244.395	711.881	682.415	810.379	EFNA1
ENSG00000206567	1.69297	3.94e-08	1.52e-07	23.6336	23.1861	22.9479	73.1546	75.3737	77.179	AC022007.1
ENSG00000271447	1.69279	2.42e-40	4.5e-39	153.056	149.55	162.93	515.228	482.229	507.756	MMP28
ENSG00000255966	1.69177	0.0230141	0.0394968	11.2541	2.31861	1.14739	11.7991	22.6931	13.2017	AC006064.3
ENSG00000084734	1.69153	0.00039253	0.000928429	11.2541	8.11513	10.3266	35.3974	34.8502	25.3878	GCKR
ENSG00000176533	1.69098	7.62e-05	0.000201549	9.00328	11.593	19.5057	49.5563	33.2292	46.7136	GNG7
ENSG00000222019	1.69	0.00237862	0.00491541	6.75246	6.95582	9.17916	34.6108	18.6408	20.3103	URAHP
ENSG00000273771	1.68856	0.00986025	0.0182785	12.3795	1.1593	4.58958	21.2384	21.0722	16.2482	AC024337.2
ENSG00000257038	1.68627	0.00218758	0.00454772	6.75246	8.11513	6.88437	25.1715	24.3141	20.3103	AP002761.3
ENSG00000043462	1.68572	0.0046725	0.00917711	6.75246	6.95582	5.73697	20.4518	27.556	14.2172	LCP2
ENSG00000277287	1.68486	0.000119526	0.000307432	7.87787	22.0268	11.4739	47.1965	53.491	31.4809	AL109976.1
ENSG00000221818	1.68365	1.34e-20	1.22e-19	68.65	67.2396	83.7598	230.476	231.794	243.723	EBF2
ENSG00000261490	1.68362	7.33e-05	0.000194247	16.8812	12.7523	9.17916	49.5563	36.4711	38.5895	AC005674.2
ENSG00000099954	1.68151	6.58e-06	1.99e-05	21.3828	12.7523	14.9161	50.3429	53.491	53.8222	CECR2
ENSG00000262728	1.6807	0.0211791	0.036666	1.12541	6.95582	5.73697	11.7991	11.3466	21.3258	AC123768.3
ENSG00000261485	1.68019	2.01e-05	5.69e-05	16.8812	20.8675	9.17916	58.9956	45.3863	45.6981	PAN3-AS1
ENSG00000278834	1.6793	4.85e-11	2.46e-10	34.8877	38.257	42.4536	137.656	133.727	97.4892	AC073508.3
ENSG00000171084	1.67535	0.00171827	0.00364291	5.62705	22.0268	3.44218	31.4643	29.1769	38.5895	FAM86JP
ENSG00000149970	1.67437	0.00113345	0.0024823	11.2541	3.47791	12.6213	25.1715	29.9874	32.4964	CNKSR2
ENSG00000272449	1.67195	0.00276864	0.0056547	10.1287	6.95582	4.58958	22.025	21.8827	25.3878	AL139246.5
ENSG00000164627	1.67162	7.6e-15	5.06e-14	67.5246	70.7175	43.601	223.397	182.356	172.637	KIF6
ENSG00000166823	1.66926	4.9e-06	1.5e-05	13.5049	15.0709	24.0953	55.8492	51.87	59.9152	MESP1
ENSG00000164418	1.66871	4.96e-10	2.3e-09	33.7623	41.7349	37.864	154.175	109.413	95.4582	GRIK2
ENSG00000166145	1.66786	6.44e-73	2.77e-71	587.464	461.403	600.087	1722.67	1701.18	1818.78	SPINT1
ENSG00000133110	1.6646	1.77e-163	3.08e-161	3253.56	3426.9	3637.24	10862.3	11506.2	10335.9	POSTN
ENSG00000110628	1.6592	1.42e-44	3.02e-43	191.32	231.861	189.32	627.713	632.977	674.3	SLC22A18
ENSG00000261366	1.65848	0.00364615	0.00730218	10.1287	4.63722	6.88437	25.9581	25.935	16.2482	MANEA-AS1
ENSG00000105552	1.65674	6.02e-35	9.64e-34	147.429	144.913	129.656	457.806	427.117	445.81	BCAT2
ENSG00000269994	1.65565	0.00268939	0.00550541	7.87787	4.63722	10.3266	18.8786	25.935	27.4188	AL513318.2
ENSG00000275342	1.65446	1.52e-32	2.25e-31	124.921	141.435	122.771	421.622	399.561	403.159	PRAG1
ENSG00000275322	1.65165	0.00364949	0.00730715	3.37623	8.11513	10.3266	19.6652	23.5036	25.3878	AC103746.1
ENSG00000071575	1.65055	2.17e-181	4.8e-179	2128.15	2245.57	2308.56	7118.02	6757.69	7103.51	TRIB2
ENSG00000251293	1.65051	0.000166851	0.000420628	15.7557	17.3896	6.88437	53.4894	32.4188	39.605	AC008574.1
ENSG00000140057	1.65038	9.35e-06	2.76e-05	22.5082	17.3896	11.4739	55.8492	57.5433	47.7291	AK7
ENSG00000267546	1.64848	0.0160239	0.0284363	5.62705	6.95582	2.29479	11.7991	18.6408	16.2482	AC015802.4
ENSG00000280153	1.64682	0.0091989	0.0171404	3.37623	4.63722	11.4739	29.8911	14.5884	16.2482	AC133065.3
ENSG00000164694	1.64601	3.53e-21	3.3e-20	73.1517	112.452	84.9072	294.192	277.991	273.173	FNDC1
ENSG00000279227	1.64597	4.31e-05	0.000117803	18.0066	18.5489	8.03176	49.5563	46.1968	43.667	AC009303.4
ENSG00000261175	1.64364	1.29e-09	5.76e-09	34.8877	24.3454	57.3697	114.058	120.76	129.986	LINC02188
ENSG00000238164	1.64307	2.28e-11	1.18e-10	70.9009	55.6466	28.6849	159.681	152.368	173.653	TNFRSF14-AS1
ENSG00000156966	1.64146	2.84e-31	4.04e-30	136.175	139.116	138.835	464.099	445.758	379.802	B3GNT7
ENSG00000236144	1.63971	8.68e-06	2.58e-05	104.663	129.842	51.6328	269.807	290.959	331.057	TMEM147-AS1
ENSG00000164855	1.63738	0.00351921	0.00706544	5.62705	10.4337	6.88437	30.6777	16.2094	24.3723	TMEM184A
ENSG00000102048	1.63648	0.00730878	0.0138416	5.62705	1.1593	17.2109	20.4518	30.7978	23.3568	ASB9
ENSG00000162999	1.63391	9.56e-10	4.33e-09	48.3927	30.1419	27.5375	110.912	106.171	112.722	DUSP19
ENSG00000058866	1.63371	7.1e-16	5.05e-15	69.7755	67.2396	57.3697	167.548	221.258	215.289	DGKG
ENSG00000127311	1.63268	4.36e-23	4.49e-22	102.412	102.019	103.266	309.924	366.332	276.219	HELB
ENSG00000007516	1.63213	1.22e-06	4e-06	18.0066	30.1419	18.3583	81.8073	60.7852	62.9618	BAIAP3
ENSG00000103034	1.63206	1.12e-23	1.18e-22	91.1583	126.364	114.739	321.723	319.325	389.957	NDRG4
ENSG00000163126	1.63068	0.0249573	0.0425569	4.50164	6.95582	2.29479	17.3054	8.10469	17.2637	ANKRD23
ENSG00000230658	1.63062	0.00937874	0.0174564	6.75246	6.95582	4.58958	14.9456	13.778	28.4344	KLHL7-AS1
ENSG00000129521	1.63051	2.78e-07	9.84e-07	15.7557	31.3012	27.5375	72.368	85.9098	72.1014	EGLN3
ENSG00000134198	1.63044	9.79e-07	3.25e-06	20.2574	19.7082	29.8323	54.276	85.9098	76.1635	TSPAN2
ENSG00000073849	1.62798	9.06e-64	3.22e-62	551.451	413.871	538.128	1557.48	1497.75	1594.35	ST6GAL1
ENSG00000261117	1.62695	0.00507979	0.00992201	9.00328	6.95582	4.58958	25.1715	17.0199	21.3258	AC009486.1
ENSG00000129946	1.62458	0.000677773	0.00154051	19.132	3.47791	12.6213	32.2509	37.2816	39.605	SHC2
ENSG00000131773	1.62413	3.14e-65	1.16e-63	372.511	360.543	355.692	1065.07	1081.17	1213.54	KHDRBS3
ENSG00000167306	1.62287	2.69e-13	1.62e-12	51.7689	47.5315	56.2223	172.267	173.44	132.017	MYO5B
ENSG00000160588	1.61939	0.0133432	0.0240455	4.50164	6.95582	4.58958	20.4518	15.3989	13.2017	MPZL3
ENSG00000165091	1.61935	7.55e-05	0.000199924	13.5049	11.593	17.2109	47.1965	47.8177	34.5274	TMC1
ENSG00000167889	1.61934	0.00873574	0.0163329	5.62705	10.4337	3.44218	14.1589	18.6408	27.4188	MGAT5B
ENSG00000279778	1.61916	0.00335988	0.00677437	2.25082	12.7523	10.3266	22.025	29.1769	26.4033	AL445437.1
ENSG00000113578	1.61736	4.97e-13	2.94e-12	63.023	71.8768	45.8958	178.56	224.5	150.296	FGF1
ENSG00000160172	1.61622	3.87e-07	1.34e-06	15.7557	34.7791	26.3901	83.3805	83.4783	68.0393	FAM86C2P
ENSG00000146243	1.61488	1.09e-17	8.59e-17	57.3959	77.6734	74.5806	216.317	209.101	216.304	IRAK1BP1
ENSG00000172965	1.61403	3.68e-63	1.29e-61	335.372	424.305	393.556	1182.27	1202.74	1142.45	MIR4435-2HG
ENSG00000259577	1.61244	0.00421516	0.00834635	4.50164	9.27443	8.03176	23.5982	23.5036	19.2947	CERNA1
ENSG00000112186	1.6118	1.08e-26	1.29e-25	101.287	117.09	137.687	362.626	375.247	349.336	CAP2
ENSG00000120949	1.61096	2.9e-18	2.38e-17	65.2738	71.8768	87.202	246.208	218.016	220.366	TNFRSF8
ENSG00000188659	1.60971	0.000902386	0.00200781	12.3795	13.9116	5.73697	29.8911	42.1444	25.3878	SAXO2
ENSG00000112981	1.60847	1.7e-06	5.51e-06	13.5049	33.6198	25.2427	78.6608	81.0469	59.9152	NME5
ENSG00000198947	1.60631	2.02e-60	6.68e-59	389.392	448.651	422.241	1360.05	1334.84	1137.37	DMD
ENSG00000100055	1.60401	0.00876435	0.016381	9.00328	6.95582	3.44218	13.3723	23.5036	22.3413	CYTH4
ENSG00000203943	1.60386	0.0107926	0.0198445	11.2541	8.11513	1.14739	22.025	25.935	14.2172	SAMD13
ENSG00000107317	1.60156	1.76e-83	9.28e-82	790.038	988.886	967.254	2629.63	2873.92	2829.22	PTGDS
ENSG00000082074	1.60005	1.78e-69	7.15e-68	670.745	537.917	535.833	1776.16	1835.71	1676.61	FYB1
ENSG00000173432	1.59984	1.17e-63	4.14e-62	512.062	645.732	663.194	1717.17	1824.37	1979.23	SAA1
ENSG00000273891	1.59907	0.00408285	0.00810514	11.2541	10.4337	3.44218	30.6777	16.2094	29.4499	AL731566.1
ENSG00000163995	1.5988	0.00210003	0.00437911	16.8812	6.95582	4.58958	31.4643	28.3664	26.4033	ABLIM2
ENSG00000280187	1.59779	5.13e-09	2.17e-08	28.1353	42.8942	28.6849	100.686	91.583	109.675	AC022107.1
ENSG00000178665	1.59676	1.51e-10	7.34e-10	42.7656	45.2128	33.2744	104.619	134.538	127.955	ZNF713
ENSG00000128011	1.59653	0.000206665	0.000513233	5.62705	15.0709	24.0953	40.117	49.4386	45.6981	LRFN1
ENSG00000235109	1.59538	2.41e-10	1.15e-09	37.1385	33.6198	44.7484	113.272	129.675	105.613	ZSCAN31
ENSG00000215769	1.59508	1.85e-15	1.29e-14	74.2771	89.2664	51.6328	203.732	207.48	239.661	ARHGAP27P1-BPTFP1-KPNA2P3
ENSG00000189283	1.59429	1.42e-06	4.64e-06	18.0066	24.3454	21.8005	70.7947	61.5957	60.9308	FHIT
ENSG00000135312	1.59426	1.69e-05	4.85e-05	27.0099	18.5489	10.3266	54.276	60.7852	53.8222	HTR1B
ENSG00000170293	1.59019	6.14e-23	6.29e-22	102.412	91.585	89.4968	280.033	288.527	285.359	CMTM8
ENSG00000143126	1.59007	1.78e-68	7.05e-67	401.772	398.801	408.472	1301.05	1161.4	1175.96	CELSR2
ENSG00000153233	1.58909	1.05e-05	3.1e-05	25.8844	20.8675	11.4739	56.6358	65.648	52.8067	PTPRR
ENSG00000256894	1.58797	0.000949476	0.00210322	10.1287	13.9116	6.88437	29.8911	26.7455	36.5585	AC022509.3
ENSG00000139174	1.58681	6.14e-17	4.66e-16	56.2705	77.6734	80.3176	218.677	213.964	210.211	PRICKLE1
ENSG00000135636	1.58664	1.76e-57	5.37e-56	454.666	542.554	403.883	1483.54	1387.52	1334.38	DYSF
ENSG00000146530	1.58551	0.00162234	0.0034585	5.62705	12.7523	10.3266	28.3179	34.0397	23.3568	VWDE
ENSG00000267342	1.58487	0.010806	0.0198671	5.62705	6.95582	5.73697	19.6652	12.157	23.3568	AC087289.2
ENSG00000250771	1.5845	3.52e-05	9.73e-05	16.8812	12.7523	19.5057	40.117	51.87	55.8532	AC106865.1
ENSG00000267365	1.58184	0.0124155	0.0225265	2.25082	6.95582	10.3266	22.025	12.157	24.3723	KCNJ2-AS1
ENSG00000242732	1.58157	7.3e-64	2.61e-62	388.267	498.501	471.579	1366.34	1321.88	1376.02	RTL5
ENSG00000108244	1.58099	1.49e-73	6.54e-72	515.438	642.254	644.836	1766.72	1804.92	1819.8	KRT23
ENSG00000130768	1.57873	0.000938436	0.00208067	7.87787	13.9116	9.17916	34.6108	29.1769	28.4344	SMPDL3B
ENSG00000171219	1.57783	3.49e-07	1.22e-06	29.2607	30.1419	20.6531	95.9662	65.648	77.179	CDC42BPG
ENSG00000139737	1.57704	3e-07	1.06e-06	16.8812	35.9384	28.6849	83.3805	76.1841	83.272	SLAIN1
ENSG00000187546	1.57663	0.00256345	0.00526535	12.3795	5.79652	8.03176	22.025	25.1246	31.4809	AGMO
ENSG00000166689	1.57549	1.15e-36	1.92e-35	198.072	161.143	197.352	574.224	526.805	558.532	PLEKHA7
ENSG00000239827	1.57404	0.0180424	0.031681	6.75246	6.95582	2.29479	15.7322	13.778	18.2792	SUGT1P3
ENSG00000172731	1.57331	2.83e-21	2.66e-20	86.6566	99.7001	129.656	299.698	336.345	303.638	LRRC20
ENSG00000267279	1.57234	0.00617563	0.0118796	10.1287	6.95582	4.58958	17.3054	25.935	21.3258	AC090409.1
ENSG00000143061	1.57059	1.69e-10	8.2e-10	39.3894	48.6908	45.8958	147.882	145.884	102.567	IGSF3
ENSG00000112541	1.56845	2.71e-06	8.57e-06	14.6303	35.9384	24.0953	86.5269	63.2166	71.0859	PDE10A
ENSG00000137103	1.5674	1.34e-25	1.52e-24	119.294	135.639	118.182	401.17	374.437	328.011	TMEM8B
ENSG00000100065	1.56631	3.97e-23	4.09e-22	96.7853	103.178	123.919	302.844	312.031	345.274	CARD10
ENSG00000226450	1.565	0.0128078	0.0231617	9.00328	11.593	1.14739	20.4518	13.778	30.4654	CYP2D8P
ENSG00000079385	1.56466	8.7e-70	3.52e-68	613.349	580.811	479.611	1658.96	1647.68	1645.13	CEACAM1
ENSG00000141854	1.56364	8.36e-07	2.8e-06	24.759	40.5756	19.5057	75.5144	71.3213	104.598	MISP3
ENSG00000136449	1.56202	0.000144138	0.000366468	13.5049	22.0268	11.4739	48.7697	56.7329	32.4964	MYCBPAP
ENSG00000246082	1.56193	3.6e-07	1.26e-06	25.8844	27.8233	21.8005	66.8617	76.1841	80.2255	NUDT16P1
ENSG00000011143	1.56091	1.04e-23	1.1e-22	119.294	125.205	94.0864	350.827	316.894	331.057	MKS1
ENSG00000109738	1.55793	5.54e-35	8.89e-34	180.066	177.373	190.468	492.417	534.099	588.997	GLRB
ENSG00000114923	1.55767	5.8e-21	5.38e-20	128.297	137.957	100.971	359.48	303.116	420.422	SLC4A3
ENSG00000249669	1.55592	0.000215807	0.000533912	19.132	22.0268	5.73697	44.0501	41.3339	52.8067	CARMN
ENSG00000154133	1.55539	2.04e-20	1.85e-19	85.5312	95.0629	82.6124	263.514	257.729	251.847	ROBO4
ENSG00000134463	1.55415	4.92e-16	3.55e-15	59.6468	81.1513	82.6124	228.903	193.702	233.568	ECHDC3
ENSG00000280123	1.55396	1.41e-06	4.6e-06	20.2574	37.0977	20.6531	81.0207	85.0993	61.9463	AC023632.6
ENSG00000188372	1.55394	0.000218189	0.000539333	12.3795	12.7523	14.9161	45.6233	38.0921	33.5119	ZP3
ENSG00000184489	1.55085	0.000143928	0.000366043	15.7557	16.2303	10.3266	41.6902	39.713	42.6515	PTP4A3
ENSG00000132623	1.55024	5.39e-37	9.11e-36	178.94	219.108	183.583	560.065	553.551	590.013	ANKEF1
ENSG00000149527	1.54876	3.78e-05	0.000103934	21.3828	27.8233	10.3266	72.368	48.6282	52.8067	PLCH2
ENSG00000230953	1.54761	0.00755482	0.0142805	7.87787	8.11513	5.73697	23.5982	13.778	26.4033	AC099677.1
ENSG00000111846	1.54722	9.07e-32	1.31e-30	214.953	157.665	170.962	516.802	562.466	509.787	GCNT2
ENSG00000088387	1.54414	9.71e-15	6.45e-14	372.511	590.086	494.527	1529.95	1439.39	1278.53	DOCK9
ENSG00000139865	1.54253	0.0127712	0.0231053	13.5049	6.95582	1.14739	22.025	17.8303	23.3568	TTC6
ENSG00000184113	1.54248	2.42e-10	1.15e-09	36.0131	44.0535	42.4536	126.644	110.224	119.83	CLDN5
ENSG00000232229	1.54153	2.78e-08	1.09e-07	29.2607	48.6908	26.3901	92.8198	106.171	104.598	LINC00865
ENSG00000256268	1.54069	1.9e-09	8.37e-09	36.0131	51.0094	30.9797	117.205	120.76	104.598	LINC02454
ENSG00000158715	1.54033	2.83e-20	2.55e-19	83.2804	91.585	96.3811	250.141	265.023	274.188	SLC45A3
ENSG00000261253	1.54024	6.41e-06	1.94e-05	36.0131	26.664	11.4739	66.8617	76.9946	72.1014	AC137932.2
ENSG00000106804	1.54011	1.04e-08	4.26e-08	37.1385	53.328	32.127	147.882	111.845	95.4582	C5
ENSG00000028277	1.53694	3.56e-36	5.88e-35	315.115	249.25	213.415	722.893	773.998	761.635	POU2F2
ENSG00000280254	1.53648	0.00655765	0.0125364	9.00328	6.95582	5.73697	19.6652	21.0722	22.3413	AC233723.2
ENSG00000239332	1.53524	3.3e-12	1.83e-11	50.6435	55.6466	44.7484	152.602	147.505	137.094	LINC01119
ENSG00000117016	1.5344	5.42e-05	0.000146067	16.8812	26.664	11.4739	56.6358	42.9549	59.9152	RIMS3
ENSG00000025039	1.53194	4.93e-07	1.69e-06	30.3861	24.3454	28.6849	63.7153	81.0469	97.4892	RRAGD
ENSG00000227403	1.53134	0.00954736	0.0177411	7.87787	6.95582	5.73697	18.092	25.935	15.2327	LINC01806
ENSG00000249348	1.52978	5.77e-05	0.000154699	16.8812	17.3896	14.9161	44.8367	54.3015	42.6515	UGDH-AS1
ENSG00000204131	1.52873	2.53e-06	8.01e-06	18.0066	39.4163	20.6531	77.0876	79.426	68.0393	NHSL2
ENSG00000229980	1.52806	0.000118891	0.000305845	21.3828	17.3896	12.6213	55.0626	59.9747	32.4964	TOB1-AS1
ENSG00000138769	1.52604	9.41e-06	2.78e-05	14.6303	24.3454	22.9479	62.9287	54.3015	60.9308	CDKL2
ENSG00000091972	1.52468	2.24e-10	1.07e-09	46.1418	40.5756	39.0114	117.991	128.865	114.753	CD200
ENSG00000053747	1.52465	8.32e-111	7.29e-109	917.21	992.364	963.811	2852.24	2719.94	2692.12	LAMA3
ENSG00000167711	1.52345	1.11e-09	4.98e-09	37.1385	38.257	48.1906	124.284	100.498	131.001	SERPINF2
ENSG00000099957	1.52328	2.48e-05	6.97e-05	18.0066	24.3454	13.7687	57.4224	51.87	51.7911	P2RX6
ENSG00000197959	1.52207	0.000833202	0.00186241	9.00328	9.27443	18.3583	39.3304	28.3664	37.574	DNM3
ENSG00000117013	1.52084	0.00195941	0.00411006	12.3795	10.4337	6.88437	29.8911	30.7978	24.3723	KCNQ4
ENSG00000231652	1.51803	0.000475693	0.00110954	13.5049	22.0268	6.88437	35.3974	40.5235	45.6981	AL590428.1
ENSG00000112294	1.51718	0.000146778	0.000372734	28.1353	10.4337	14.9161	64.5019	42.9549	45.6981	ALDH5A1
ENSG00000185090	1.5154	6.14e-06	1.86e-05	16.8812	25.5047	22.9479	63.7153	55.1119	68.0393	MANEAL
ENSG00000127561	1.51053	2.06e-08	8.19e-08	31.5115	33.6198	40.1588	84.1671	103.74	112.722	SYNGR3
ENSG00000205837	1.51045	0.00167049	0.0035487	14.6303	5.79652	13.7687	42.4768	28.3664	26.4033	LINC00487
ENSG00000259943	1.50995	6.07e-06	1.84e-05	14.6303	31.3012	27.5375	71.5814	57.5433	80.2255	AL050341.2
ENSG00000177943	1.50641	0.00121087	0.00263892	187.944	212.153	68.8437	412.183	424.686	495.57	MAMDC4
ENSG00000171847	1.50349	0.0205092	0.0356078	7.87787	3.47791	5.73697	12.5857	17.8303	18.2792	FAM90A1
ENSG00000198612	1.50344	2.17e-130	2.47e-128	3861.28	4284.79	4544.83	11969	12272.9	11735.3	COPS8
ENSG00000155980	1.50089	1.82e-10	8.79e-10	41.6402	49.8501	43.601	139.23	115.897	126.939	KIF5A
ENSG00000188177	1.50053	2.53e-26	2.96e-25	131.673	158.825	141.13	438.141	409.287	371.678	ZC3H6
ENSG00000279989	1.49754	0.00582088	0.0112532	12.3795	9.27443	4.58958	17.3054	26.7455	30.4654	AC011815.3
ENSG00000147003	1.49712	5.5e-06	1.67e-05	25.8844	22.0268	18.3583	62.1421	64.0271	60.9308	CLTRN
ENSG00000106511	1.49675	0.000949189	0.00210286	7.87787	17.3896	12.6213	39.3304	40.5235	26.4033	MEOX2
ENSG00000261136	1.49659	0.011024	0.0202264	11.2541	5.79652	4.58958	18.092	17.0199	26.4033	AC023908.3
ENSG00000261455	1.49576	8.18e-09	3.39e-08	32.6369	42.8942	43.601	123.498	90.7726	121.862	LINC01003
ENSG00000136059	1.49391	2.46e-19	2.13e-18	142.927	178.533	102.118	368.919	378.489	446.826	VILL
ENSG00000226738	1.49367	0.0285006	0.0480493	4.50164	6.95582	5.73697	12.5857	8.91516	27.4188	U62317.1
ENSG00000049246	1.49362	1.25e-17	9.81e-17	115.917	118.249	79.1702	331.949	281.233	268.095	PER3
ENSG00000160796	1.49236	1.35e-28	1.75e-27	202.574	206.356	161.783	560.852	468.451	577.827	NBEAL2
ENSG00000233384	1.49199	0.0262719	0.0445883	0	11.593	8.03176	19.6652	17.0199	18.2792	AC096537.1
ENSG00000237945	1.49189	2.27e-26	2.66e-25	229.584	170.418	150.309	534.894	523.563	489.477	LINC00649
ENSG00000243284	1.49124	2.78e-06	8.78e-06	38.264	24.3454	18.3583	84.1671	65.648	78.1945	VSIG8
ENSG00000224186	1.48941	0.0174351	0.0307001	7.87787	5.79652	4.58958	14.9456	21.0722	15.2327	C5orf66
ENSG00000273253	1.48883	4.33e-05	0.000118357	22.5082	15.0709	21.8005	52.7028	43.7653	71.0859	AL022328.4
ENSG00000175449	1.48378	0.00012113	0.000311135	14.6303	27.8233	18.3583	51.1295	79.426	38.5895	RFESD
ENSG00000146072	1.48351	2.59e-92	1.63e-90	2460.15	3002.6	3079.61	8004.53	7956.38	7923.03	TNFRSF21
ENSG00000120049	1.48348	4.06e-05	0.000111307	22.5082	33.6198	11.4739	52.7028	61.5957	75.1479	KCNIP2
ENSG00000128422	1.48275	9.59e-122	9.48e-120	1937.96	2169.06	1915	5461.42	5594.67	5775.22	KRT17
ENSG00000269929	1.48248	0.000182319	0.000456509	16.8812	25.5047	12.6213	33.8242	63.2166	56.8687	AL158152.1
ENSG00000196366	1.48193	0.0214786	0.0371399	5.62705	5.79652	5.73697	13.3723	20.2617	14.2172	C9orf163
ENSG00000245651	1.48082	0.00651201	0.0124575	3.37623	12.7523	10.3266	22.025	29.1769	22.3413	AC083805.1
ENSG00000142606	1.48065	0.00299605	0.0060899	13.5049	8.11513	10.3266	18.092	34.0397	37.574	MMEL1
ENSG00000165698	1.48055	6.21e-09	2.6e-08	27.0099	56.8059	52.7802	123.498	122.381	135.063	SPACA9
ENSG00000069122	1.47933	0.000521383	0.00120782	7.87787	19.7082	14.9161	34.6108	42.1444	41.636	ADGRF5
ENSG00000275964	1.47809	3.9e-07	1.35e-06	29.2607	33.6198	24.0953	82.5939	74.5632	85.3031	AL355001.2
ENSG00000149256	1.47575	1.06e-63	3.75e-62	750.649	867.159	868.578	2558.84	2253.1	2098.05	TENM4
ENSG00000105376	1.47534	3.05e-21	2.86e-20	110.29	168.099	120.476	365.773	359.038	383.864	ICAM5
ENSG00000162620	1.47514	0.00132481	0.00287141	9.00328	19.7082	9.17916	26.7447	38.0921	40.6205	LRRIQ3
ENSG00000229589	1.47485	0.00386092	0.00770056	11.2541	10.4337	6.88437	30.6777	19.4513	29.4499	ACVR2B-AS1
ENSG00000225964	1.47014	2.71e-17	2.09e-16	162.059	169.258	89.4968	390.944	366.332	409.252	NRIR
ENSG00000187105	1.47001	4.05e-05	0.000111103	22.5082	20.8675	16.0635	49.5563	47.8177	68.0393	HEATR4
ENSG00000237181	1.4688	0.0182188	0.0319675	14.6303	3.47791	3.44218	19.6652	17.0199	23.3568	AC147651.4
ENSG00000271780	1.46879	0.000623412	0.00142553	10.1287	15.0709	13.7687	34.6108	35.6607	37.574	AL118558.3
ENSG00000238083	1.46778	2.46e-09	1.07e-08	38.264	51.0094	36.7166	108.552	119.139	120.846	LRRC37A2
ENSG00000112039	1.46701	2.16e-28	2.77e-27	151.93	146.072	162.93	411.396	443.327	419.407	FANCE
ENSG00000143867	1.4645	4.19e-32	6.13e-31	265.597	362.862	418.799	942.357	914.21	1033.79	OSR1
ENSG00000070731	1.46445	2.02e-29	2.7e-28	168.812	175.055	158.34	468.819	487.903	427.531	ST6GALNAC2
ENSG00000265688	1.4639	2.14e-11	1.11e-10	43.891	57.9652	64.2541	140.803	158.042	159.435	MAFG-AS1
ENSG00000008277	1.4635	0.000242553	0.000594887	12.3795	17.3896	25.2427	67.6483	48.6282	34.5274	ADAM22
ENSG00000092758	1.46297	8.31e-27	9.95e-26	163.185	166.94	172.109	443.647	417.392	526.036	COL9A3
ENSG00000227533	1.46275	0.0162124	0.0287287	5.62705	3.47791	11.4739	21.2384	16.2094	19.2947	SLC2A1-AS1
ENSG00000272140	1.46254	0.00968579	0.0179787	12.3795	3.47791	8.03176	24.3849	20.2617	21.3258	AC022400.5
ENSG00000159915	1.46205	0.000876558	0.0019529	24.759	5.79652	14.9161	48.7697	38.0921	38.5895	ZNF233
ENSG00000164877	1.46046	4.62e-13	2.74e-12	1784.9	1922.13	1227.71	4418.38	4160.14	5002.42	MICALL2
ENSG00000184508	1.46024	9.18e-13	5.3e-12	51.7689	78.8327	64.2541	182.493	168.578	184.823	HDDC3
ENSG00000174514	1.46007	0.00440711	0.00869705	9.00328	12.7523	6.88437	22.025	33.2292	23.3568	MFSD4A
ENSG00000141622	1.45953	0.00274078	0.00560454	6.75246	13.9116	10.3266	29.8911	26.7455	28.4344	RNF165
ENSG00000272578	1.45944	6.38e-05	0.000170206	24.759	23.1861	14.9161	58.209	41.3339	74.1324	AP000347.1
ENSG00000250479	1.45626	4.76e-22	4.64e-21	108.039	119.408	118.182	319.363	302.305	326.995	CHCHD10
ENSG00000258534	1.45144	0.0248043	0.0423298	5.62705	5.79652	5.73697	11.7991	17.0199	18.2792	AL132712.1
ENSG00000178573	1.44841	1.05e-66	4e-65	531.194	472.996	507.148	1367.13	1416.7	1340.48	MAF
ENSG00000156398	1.44812	0.000371593	0.000882962	12.3795	19.7082	13.7687	49.5563	35.6607	39.605	SFXN2
ENSG00000215374	1.44563	1.49e-09	6.61e-09	40.5148	52.1687	40.1588	122.711	124.812	113.737	FAM66B
ENSG00000205213	1.44508	2.71e-84	1.44e-82	764.154	721.087	728.596	2054.62	2058.59	1912.21	LGR4
ENSG00000161267	1.44107	2.06e-17	1.6e-16	109.165	91.585	154.898	309.924	324.188	332.073	BDH1
ENSG00000105519	1.44026	7.23e-69	2.88e-67	515.438	550.669	497.969	1394.66	1400.49	1450.15	CAPS
ENSG00000119943	1.43947	8.28e-20	7.31e-19	131.673	143.754	96.3811	331.162	322.567	355.429	PYROXD2
ENSG00000176771	1.43893	0.000107295	0.000277993	25.8844	11.593	19.5057	52.7028	55.1119	46.7136	NCKAP5
ENSG00000225472	1.43888	0.00149074	0.00319881	16.8812	18.5489	6.88437	25.1715	46.1968	43.667	AL136366.1
ENSG00000162849	1.43856	1.16e-16	8.7e-16	104.663	92.7443	80.3176	271.38	252.056	228.49	KIF26B
ENSG00000278918	1.43781	0.00520215	0.0101435	15.7557	3.47791	13.7687	25.1715	24.3141	40.6205	AC080112.3
ENSG00000127399	1.43775	6.87e-10	3.15e-09	55.1451	40.5756	52.7802	116.418	148.316	138.11	LRRC61
ENSG00000065361	1.43605	6.01e-06	1.82e-05	21.3828	27.8233	26.3901	72.368	74.5632	56.8687	ERBB3
ENSG00000079435	1.43583	4.8e-10	2.23e-09	69.7755	39.4163	50.4854	137.656	150.747	144.203	LIPE
ENSG00000102109	1.43464	1.35e-25	1.54e-24	148.554	143.754	181.288	451.513	406.856	421.438	PCSK1N
ENSG00000196214	1.43392	1.42e-53	3.92e-52	395.019	402.278	460.105	1149.23	1170.32	1075.43	ZNF766
ENSG00000235374	1.43316	3.88e-09	1.66e-08	46.1418	42.8942	58.5171	109.339	128.054	162.482	SSR4P1
ENSG00000178222	1.43269	1.47e-10	7.16e-10	65.2738	48.6908	51.6328	146.309	170.199	129.986	RNF212
ENSG00000162591	1.43078	9.71e-66	3.62e-64	595.342	592.404	546.16	1573.22	1458.84	1645.13	MEGF6
ENSG00000164440	1.43004	1.03e-09	4.64e-09	46.1418	104.337	69.9911	202.158	228.552	161.467	TXLNB
ENSG00000142235	1.42972	0.000551097	0.00127129	12.3795	15.0709	19.5057	33.0375	37.2816	56.8687	LMTK3
ENSG00000185101	1.42866	2.36e-05	6.66e-05	22.5082	25.5047	18.3583	58.209	51.87	69.0549	ANO9
ENSG00000111696	1.42835	9.27e-50	2.34e-48	473.798	600.519	541.57	1580.3	1406.97	1357.74	NT5DC3
ENSG00000137726	1.42828	4.07e-07	1.41e-06	25.8844	34.7791	35.5692	89.6733	76.9946	92.4117	FXYD6
ENSG00000147697	1.42512	1.38e-23	1.45e-22	140.676	133.32	121.624	352.401	355.796	354.414	GSDMC
ENSG00000255153	1.42438	0.00731709	0.0138558	5.62705	13.9116	8.03176	28.3179	25.935	19.2947	TOLLIP-AS1
ENSG00000111261	1.42347	2.88e-87	1.61e-85	939.718	827.743	894.968	2352.75	2444.38	2344.82	MANSC1
ENSG00000005884	1.42335	8.26e-174	1.56e-171	12307.5	13188.2	13223.7	35210.9	33488.6	35148.9	ITGA3
ENSG00000154914	1.42193	0.000263799	0.000643006	16.8812	23.1861	11.4739	43.2635	41.3339	53.8222	USP43
ENSG00000174327	1.42163	5.79e-09	2.44e-08	46.1418	59.1245	37.864	149.456	118.329	114.753	SLC16A13
ENSG00000116701	1.42107	5.97e-65	2.19e-63	818.173	681.671	678.11	1875.27	2018.07	1940.64	NCF2
ENSG00000163017	1.42097	9.07e-20	8e-19	2005.48	2876.23	2768.66	6860.01	6993.54	6630.28	ACTG2
ENSG00000089820	1.41906	1.37e-05	3.97e-05	29.2607	22.0268	22.9479	51.9161	72.1318	75.1479	ARHGAP4
ENSG00000264107	1.41769	0.00978691	0.0181545	4.50164	9.27443	11.4739	25.1715	22.6931	19.2947	AC138207.2
ENSG00000177989	1.41724	9.16e-51	2.37e-49	792.289	968.019	764.165	2185.2	2058.59	2501.21	ODF3B
ENSG00000188707	1.4148	3.14e-06	9.84e-06	58.5213	17.3896	41.3062	100.686	98.0668	114.753	ZBED6CL
ENSG00000145242	1.41316	2.95e-05	8.23e-05	19.132	28.9826	18.3583	61.3554	57.5433	57.8842	EPHA5
ENSG00000085552	1.41275	3.17e-05	8.8e-05	22.5082	28.9826	18.3583	76.301	54.3015	54.8377	IGSF9
ENSG00000169436	1.41266	0.0229042	0.0393203	11.2541	9.27443	1.14739	18.8786	18.6408	20.3103	COL22A1
ENSG00000100246	1.4123	2.96e-22	2.93e-21	140.676	162.303	180.141	435.781	371.195	480.337	DNAL4
ENSG00000275494	1.41169	0.0190658	0.0333111	2.25082	11.593	9.17916	19.6652	25.935	15.2327	AC133552.5
ENSG00000171045	1.40957	3.75e-17	2.88e-16	106.914	182.011	120.476	373.639	339.587	373.709	TSNARE1
ENSG00000168918	1.40895	3.83e-10	1.79e-09	51.7689	59.1245	43.601	138.443	144.264	126.939	INPP5D
ENSG00000186889	1.40856	1.91e-09	8.42e-09	64.1484	59.1245	41.3062	141.589	172.63	121.862	TMEM17
ENSG00000168229	1.40836	7.22e-12	3.89e-11	65.2738	62.6024	64.2541	151.815	194.513	163.498	PTGDR
ENSG00000164066	1.408	4.76e-13	2.82e-12	67.5246	125.205	88.3494	272.166	226.931	245.754	INTU
ENSG00000243819	1.40779	0.00473786	0.00929474	12.3795	16.2303	8.03176	18.8786	28.3664	50.7756	RN7SL832P
ENSG00000157429	1.40778	1.03e-05	3.04e-05	22.5082	32.4605	21.8005	67.6483	59.1643	77.179	ZNF19
ENSG00000169026	1.4068	6.41e-34	9.9e-33	246.465	285.189	215.71	645.019	670.258	666.176	SLC49A3
ENSG00000283378	1.40358	0.0126772	0.0229572	6.75246	9.27443	9.17916	23.5982	12.9675	30.4654	BX088645.1
ENSG00000117595	1.40204	6.81e-12	3.67e-11	75.4025	55.6466	65.4015	154.962	182.356	182.792	IRF6
ENSG00000153094	1.40202	2.68e-81	1.38e-79	800.167	781.371	835.303	2203.29	2160.71	2019.85	BCL2L11
ENSG00000271918	1.40124	0.000125284	0.000321126	15.7557	27.8233	17.2109	55.8492	42.9549	61.9463	AC034236.2
ENSG00000272556	1.40123	1.15e-05	3.36e-05	30.3861	34.7791	16.0635	77.0876	67.269	70.0704	GTF2IP13
ENSG00000261408	1.40052	0.000103608	0.000268807	33.7623	17.3896	16.0635	55.8492	49.4386	73.1169	TEN1-CDK3
ENSG00000197054	1.4005	0.0162485	0.0287838	7.87787	8.11513	5.73697	16.5188	23.5036	17.2637	ZNF763
ENSG00000263843	1.39904	0.00106212	0.0023357	10.1287	20.8675	11.4739	36.9706	37.2816	37.574	AC022211.2
ENSG00000266714	1.39901	2.35e-06	7.48e-06	51.7689	46.3722	18.3583	90.46	113.466	103.582	MYO15B
ENSG00000151303	1.39856	0.02442	0.0416977	7.87787	9.27443	3.44218	15.7322	25.1246	13.2017	AL136982.1
ENSG00000262580	1.39747	0.000309972	0.000746982	117.043	126.364	50.4854	261.154	226.931	286.375	AC087741.1
ENSG00000214654	1.39707	1.15e-05	3.37e-05	18.0066	39.4163	25.2427	76.301	68.8899	72.1014	B3GNT10
ENSG00000233901	1.39551	0.000121008	0.000310916	11.2541	31.3012	26.3901	58.209	50.2491	73.1169	LINC01503
ENSG00000277283	1.39381	7.5e-05	0.000198588	23.6336	26.664	13.7687	62.1421	55.1119	50.7756	AC004812.2
ENSG00000178467	1.39196	5.12e-56	1.51e-54	540.197	486.908	578.287	1430.05	1321.88	1463.35	P4HTM
ENSG00000167619	1.39177	0.0155196	0.0276267	10.1287	8.11513	4.58958	23.5982	17.0199	19.2947	TMEM145
ENSG00000181513	1.39145	1.12e-20	1.03e-19	112.541	144.913	137.687	336.668	329.861	370.662	ACBD4
ENSG00000124256	1.39133	1.45e-29	1.95e-28	289.231	318.809	219.152	751.211	672.69	746.402	ZBP1
ENSG00000126822	1.38968	7.25e-19	6.14e-18	104.663	146.072	114.739	331.949	317.704	306.685	PLEKHG3
ENSG00000111087	1.38886	0.00202056	0.0042253	13.5049	17.3896	8.03176	30.6777	29.9874	41.636	GLI1
ENSG00000258839	1.38483	5.38e-21	5e-20	123.795	127.523	117.034	314.643	317.704	330.042	MC1R
ENSG00000247934	1.3841	4.2e-06	1.3e-05	36.0131	32.4605	25.2427	73.1546	102.93	68.0393	AC022364.1
ENSG00000152078	1.38336	8.05e-12	4.33e-11	75.4025	77.6734	51.6328	180.133	179.114	174.668	TMEM56
ENSG00000184669	1.38207	0.0123124	0.0223562	7.87787	6.95582	9.17916	23.5982	18.6408	20.3103	OR7E14P
ENSG00000280132	1.38112	0.00217627	0.00452587	19.132	16.2303	6.88437	44.8367	26.7455	38.5895	AC026471.6
ENSG00000099622	1.38064	4.71e-58	1.46e-56	1548.56	1887.35	1474.4	4119.47	4004.53	4664.25	CIRBP
ENSG00000224281	1.38061	0.00380028	0.00758672	13.5049	15.0709	5.73697	29.8911	29.9874	29.4499	SLC25A5-AS1
ENSG00000105516	1.38027	1.22e-09	5.45e-09	61.8976	54.4873	41.3062	136.87	128.054	146.234	DBP
ENSG00000117984	1.37861	2.76e-117	2.53e-115	9447.82	9762.5	10927.8	26047.7	25306.1	27012.6	CTSD
ENSG00000108688	1.37691	1.05e-09	4.73e-09	821.55	1325.08	897.263	2627.27	2766.94	2510.35	CCL7
ENSG00000125246	1.37652	9.28e-06	2.74e-05	25.8844	20.8675	41.3062	84.1671	76.9946	67.0238	CLYBL
ENSG00000172382	1.37521	8.78e-07	2.93e-06	29.2607	49.8501	32.127	81.0207	97.2563	110.691	PRSS27
ENSG00000246731	1.3729	4.62e-05	0.000125686	21.3828	28.9826	18.3583	53.4894	66.4585	57.8842	AC100786.1
ENSG00000260563	1.37235	4.24e-06	1.31e-05	34.8877	24.3454	27.5375	80.234	76.1841	68.0393	AC132872.1
ENSG00000197943	1.37181	4.73e-17	3.61e-16	113.666	132.161	89.4968	288.685	293.39	285.359	PLCG2
ENSG00000116141	1.37174	0.000154707	0.000391408	14.6303	23.1861	21.8005	59.7822	45.3863	48.7446	MARK1
ENSG00000228878	1.37103	0.00318597	0.00644741	19.132	10.4337	9.17916	29.1045	44.5758	26.4033	SEPT7-AS1
ENSG00000108823	1.37014	0.00756504	0.0142966	16.8812	3.47791	13.7687	33.0375	21.0722	34.5274	SGCA
ENSG00000171130	1.36964	3.19e-26	3.71e-25	181.191	176.214	160.635	466.459	450.621	420.422	ATP6V0E2
ENSG00000213204	1.36924	0.021733	0.0375484	3.37623	12.7523	10.3266	29.1045	28.3664	10.1551	AL049697.1
ENSG00000115828	1.36922	3.34e-30	4.59e-29	200.323	227.224	214.563	528.601	594.885	534.16	QPCT
ENSG00000188004	1.36779	9.13e-07	3.04e-06	31.5115	42.8942	28.6849	98.326	81.0469	86.3186	SNHG28
ENSG00000103056	1.36772	0.00119379	0.00260604	15.7557	18.5489	9.17916	33.8242	38.9025	39.605	SMPD3
ENSG00000188282	1.36657	0.00218047	0.00453405	10.1287	26.664	10.3266	33.8242	33.2292	54.8377	RUFY4
ENSG00000156463	1.36635	1.17e-26	1.38e-25	228.458	166.94	201.941	507.362	517.89	515.88	SH3RF2
ENSG00000106069	1.36437	0.000475438	0.0011091	34.8877	24.3454	8.03176	50.3429	53.491	70.0704	CHN2
ENSG00000137507	1.36252	2.78e-34	4.32e-33	265.597	297.941	258.164	648.165	709.971	756.557	LRRC32
ENSG00000215845	1.36237	5.76e-19	4.9e-18	114.792	131.001	144.572	302.058	366.332	335.119	TSTD1
ENSG00000263272	1.36228	0.00134322	0.00290687	15.7557	20.8675	8.03176	38.5438	40.5235	35.5429	AC004148.2
ENSG00000139209	1.36168	0.000263455	0.00064226	16.8812	12.7523	29.8323	50.3429	52.6805	49.7601	SLC38A4
ENSG00000142494	1.36151	1.3e-06	4.26e-06	29.2607	47.5315	40.1588	115.631	110.224	73.1169	SLC47A1
ENSG00000101977	1.36084	0.00365671	0.00732074	14.6303	9.27443	10.3266	31.4643	29.9874	26.4033	2
ENSG00000163032	1.36029	3.27e-05	9.05e-05	19.132	28.9826	25.2427	66.8617	53.491	68.0393	VSNL1
ENSG00000196411	1.3594	1.38e-103	1.06e-101	1879.44	1858.36	2051.54	5027.21	4729.09	5099.9	EPHB4
ENSG00000112759	1.35889	3.56e-73	1.54e-71	839.556	739.636	776.786	1980.68	1981.6	2083.83	SLC29A1
ENSG00000162892	1.35867	1.49e-21	1.43e-20	236.336	148.391	193.91	486.124	521.132	477.291	IL24
ENSG00000184619	1.35603	0.00139968	0.00301753	12.3795	16.2303	12.6213	35.3974	36.4711	33.5119	KRBA2
ENSG00000105711	1.35478	3.51e-61	1.17e-59	567.207	646.892	570.255	1554.34	1479.11	1529.36	SCN1B
ENSG00000185760	1.35291	1.4e-53	3.87e-52	513.187	511.253	515.18	1361.62	1368.88	1198.3	KCNQ5
ENSG00000196684	1.35195	1.09e-43	2.28e-42	352.254	332.72	333.892	878.642	898	822.565	HSH2D
ENSG00000229109	1.34996	0.029031	0.048837	5.62705	6.95582	8.03176	14.9456	25.1246	12.1862	AL137847.1
ENSG00000259891	1.3492	0.00425158	0.00841358	9.00328	16.2303	9.17916	29.8911	29.1769	28.4344	AC107375.1
ENSG00000148200	1.34897	0.00233089	0.00482206	18.0066	13.9116	10.3266	33.0375	47.8177	26.4033	NR6A1
ENSG00000077092	1.34847	3.52e-10	1.65e-09	55.1451	68.3989	50.4854	143.949	155.61	143.187	RARB
ENSG00000132821	1.34778	6.73e-17	5.1e-16	106.914	104.337	121.624	309.924	257.729	279.266	VSTM2L
ENSG00000204815	1.34766	0.000254899	0.000622921	22.5082	22.0268	13.7687	41.6902	55.1119	51.7911	TTC25
ENSG00000273486	1.34495	0.0103841	0.0191515	11.2541	5.79652	10.3266	23.5982	22.6931	23.3568	AC096992.2
ENSG00000151364	1.34346	1.19e-34	1.88e-33	245.34	270.118	259.311	666.257	620.009	680.393	KCTD14
ENSG00000185551	1.34328	9.13e-122	9.08e-120	4143.76	4079.59	4386.49	10749	10103.3	11146.3	NR2F2
ENSG00000229214	1.34266	0.0187297	0.032776	5.62705	9.27443	8.03176	18.092	17.8303	22.3413	LINC00242
ENSG00000132000	1.34165	5.4e-34	8.35e-33	291.481	382.57	343.071	814.926	829.921	934.272	PODNL1
ENSG00000066248	1.3411	4.96e-41	9.39e-40	352.254	396.482	434.863	1036.75	1028.49	930.21	NGEF
ENSG00000106789	1.341	1.04e-18	8.71e-18	114.792	166.94	150.309	389.371	339.587	364.569	CORO2A
ENSG00000106714	1.34028	2.95e-09	1.28e-08	63.023	63.7617	41.3062	131.364	153.179	141.156	CNTNAP3
ENSG00000126562	1.33713	7.47e-11	3.73e-10	60.7722	60.2838	64.2541	166.761	150.747	150.296	WNK4
ENSG00000237984	1.33688	0.00853193	0.0159835	10.1287	6.95582	12.6213	24.3849	29.1769	21.3258	PTENP1
ENSG00000272849	1.33653	0.000191341	0.000477832	32.6369	28.9826	10.3266	58.9956	59.9747	62.9618	AC084018.1
ENSG00000180263	1.33489	7.2e-37	1.21e-35	267.848	313.012	287.996	728.399	752.926	708.828	FGD6
ENSG00000168672	1.33284	3.9e-09	1.67e-08	59.6468	42.8942	64.2541	134.51	156.421	128.97	FAM84B
ENSG00000162722	1.33258	5.63e-06	1.71e-05	48.3927	22.0268	40.1588	75.5144	106.171	97.4892	TRIM58
ENSG00000165949	1.33205	4.75e-135	5.89e-133	5095.86	5642.33	5249.33	13200.9	13584.3	13463.7	IFI27
ENSG00000172031	1.33143	6.54e-05	0.000174393	19.132	24.3454	25.2427	60.5688	59.1643	52.8067	EPHX4
ENSG00000108679	1.33129	5.56e-160	9.17e-158	24912.1	26288.4	27357.3	65849.3	65336	66486.6	LGALS3BP
ENSG00000126882	1.33081	0.000344361	0.000822392	13.5049	25.5047	19.5057	56.6358	45.3863	44.6826	FAM78A
ENSG00000130304	1.32965	7.07e-59	2.21e-57	537.946	619.068	572.55	1420.61	1449.93	1476.56	SLC27A1
ENSG00000163354	1.32886	0.0275011	0.0464888	7.87787	2.31861	14.9161	14.1589	21.8827	27.4188	DCST2
ENSG00000254154	1.32869	0.00358543	0.00719075	18.0066	18.5489	5.73697	43.2635	33.2292	29.4499	CRYZL2P-SEC16B
ENSG00000168071	1.32816	8.54e-09	3.53e-08	70.9009	44.0535	49.338	141.589	145.884	124.908	CCDC88B
ENSG00000159640	1.32811	9.93e-15	6.59e-14	90.0328	120.568	95.2338	280.819	243.141	242.708	ACE
ENSG00000171533	1.32768	6.2e-10	2.86e-09	49.5181	62.6024	58.5171	141.589	144.264	142.172	MAP6
ENSG00000254837	1.3261	4.88e-09	2.07e-08	48.3927	53.328	69.9911	151.029	121.57	158.42	AP001372.2
ENSG00000149809	1.32555	1.33e-16	9.91e-16	101.287	135.639	123.919	278.459	330.672	294.499	TM7SF2
ENSG00000133055	1.32505	0.000290158	0.000702022	29.2607	18.5489	14.9161	49.5563	45.3863	62.9618	MYBPH
ENSG00000204934	1.32291	0.00337775	0.00680394	13.5049	13.9116	10.3266	33.0375	35.6607	25.3878	ATP6V0E2-AS1
ENSG00000259436	1.32227	0.00577391	0.0111687	16.8812	4.63722	18.3583	41.6902	32.4188	25.3878	AC010247.2
ENSG00000224975	1.32112	0.004958	0.00969974	14.6303	25.5047	4.58958	44.0501	29.9874	37.574	INE1
ENSG00000166578	1.31948	5.3e-05	0.00014306	21.3828	26.664	24.0953	58.209	55.1119	67.0238	IQCD
ENSG00000090238	1.3187	1.31e-43	2.73e-42	580.712	544.873	477.316	1270.37	1266.76	1465.38	YPEL3
ENSG00000144218	1.31859	0.00742345	0.0140493	9.00328	25.5047	6.88437	40.9036	22.6931	39.605	AFF3
ENSG00000250748	1.31831	0.000198275	0.000493698	25.8844	18.5489	22.9479	43.2635	52.6805	73.1169	AC025419.1
ENSG00000066185	1.31742	0.0227546	0.039087	9.00328	9.27443	4.58958	16.5188	20.2617	20.3103	ZMYND12
ENSG00000006432	1.31711	6.88e-12	3.71e-11	83.2804	79.992	102.118	263.514	188.839	208.18	MAP3K9
ENSG00000255052	1.31654	0.0184001	0.0322791	9.00328	9.27443	6.88437	26.7447	14.5884	21.3258	FAM66D
ENSG00000125510	1.31653	3.74e-06	1.16e-05	47.2672	24.3454	44.7484	77.8742	101.309	111.706	OPRL1
ENSG00000171812	1.31632	3.2e-52	8.6e-51	512.062	466.04	502.559	1192.5	1290.27	1204.4	COL8A2
ENSG00000137809	1.31609	4.24e-41	8.03e-40	336.498	341.995	375.198	832.232	905.294	886.543	ITGA11
ENSG00000161664	1.31604	0.00103577	0.002281	25.8844	25.5047	6.88437	48.7697	48.6282	47.7291	ASB16
ENSG00000143434	1.3154	2.37e-12	1.34e-11	90.0328	88.1071	71.1385	212.384	181.545	227.475	SEMA6C
ENSG00000046647	1.31451	2.32e-10	1.11e-09	54.0197	95.0629	68.8437	176.2	181.545	183.808	GEMIN8
ENSG00000115461	1.31208	1.32e-134	1.6e-132	9747.18	10101	10896.8	25745.7	25135.9	25456.9	IGFBP5
ENSG00000114739	1.31156	6.72e-17	5.1e-16	124.921	175.055	118.182	364.2	345.26	326.995	ACVR2B
ENSG00000280173	1.31088	0.000448312	0.00105173	12.3795	26.664	19.5057	47.1965	46.1968	51.7911	AC104447.1
ENSG00000233836	1.31055	0.0125425	0.0227376	18.0066	10.4337	3.44218	26.7447	25.1246	27.4188	AC139769.1
ENSG00000197180	1.30891	0.00183921	0.00387564	12.3795	11.593	20.6531	33.8242	37.2816	39.605	AC244090.1
ENSG00000152939	1.30886	2.75e-06	8.68e-06	36.0131	38.257	27.5375	88.8867	86.7202	76.1635	MARVELD2
ENSG00000213626	1.30752	2.37e-44	5.01e-43	366.884	412.712	419.946	980.901	966.08	1022.62	LBH
ENSG00000231345	1.30585	0.000401678	0.00094914	22.5082	12.7523	24.0953	49.5563	43.7653	53.8222	BEND3P1
ENSG00000182134	1.30569	3.27e-09	1.41e-08	73.1517	68.3989	47.0432	159.681	172.63	133.032	TDRKH
ENSG00000170214	1.30527	0.000930719	0.00206571	15.7557	15.0709	20.6531	40.117	34.8502	52.8067	ADRA1B
ENSG00000188242	1.30448	5.66e-17	4.3e-16	119.294	127.523	133.098	352.401	279.612	305.669	AC010442.1
ENSG00000137496	1.30444	6.47e-46	1.45e-44	827.177	1148.87	1008.56	2400.73	2453.29	2516.44	IL18BP
ENSG00000266865	1.30289	6.55e-07	2.22e-06	50.6435	49.8501	33.2744	86.5269	117.518	126.939	AC138207.8
ENSG00000110844	1.30251	3.14e-20	2.83e-19	166.561	186.648	134.245	420.049	395.509	385.895	PRPF40B
ENSG00000227268	1.30217	0.000120801	0.000310431	14.6303	27.8233	32.127	63.7153	55.1119	64.9928	KLLN
ENSG00000271581	1.30168	3.69e-13	2.2e-12	81.0296	81.1513	89.4968	217.104	206.67	195.994	AL671883.2
ENSG00000274349	1.30121	1.08e-07	4e-07	42.7656	44.0535	81.465	142.376	127.244	145.218	ZNF658
ENSG00000150281	1.30041	1.32e-13	8.15e-13	84.4058	88.1071	104.413	222.61	246.383	212.242	CTF1
ENSG00000054392	1.30022	2.38e-23	2.48e-22	202.574	184.329	178.994	481.404	496.007	414.329	HHAT
ENSG00000198924	1.3001	5.46e-17	4.16e-16	115.917	114.771	136.54	297.338	326.619	279.266	DCLRE1A
ENSG00000100027	1.29968	0.00150735	0.00323066	12.3795	19.7082	14.9161	44.8367	34.0397	36.5585	YPEL1
ENSG00000262223	1.29925	0.0161657	0.0286519	9.00328	11.593	5.73697	20.4518	21.0722	23.3568	AC110285.1
ENSG00000256771	1.29694	2.68e-22	2.66e-21	163.185	198.241	170.962	431.848	469.262	405.19	ZNF253
ENSG00000157445	1.29652	0.000319335	0.000767695	19.132	18.5489	22.9479	53.4894	54.3015	40.6205	CACNA2D3
ENSG00000272695	1.29495	4.18e-11	2.13e-10	70.9009	103.178	65.4015	196.652	199.375	190.916	GAS6-AS2
ENSG00000185585	1.29483	3.16e-32	4.64e-31	316.24	432.42	343.071	878.642	874.497	925.132	OLFML2A
ENSG00000185670	1.29412	3.17e-07	1.12e-06	34.8877	82.3106	53.9275	154.175	125.623	139.125	ZBTB3
ENSG00000105048	1.29336	0.0023011	0.0047625	9.00328	23.1861	17.2109	34.6108	34.0397	52.8067	TNNT1
ENSG00000132819	1.29331	1.03e-49	2.58e-48	501.933	452.128	457.81	1186.99	1133.04	1140.42	RBM38
ENSG00000169964	1.29091	9.31e-24	9.86e-23	171.062	234.179	205.384	492.417	494.386	506.741	TMEM42
ENSG00000151967	1.29055	3.67e-14	2.36e-13	108.039	99.7001	84.9072	227.33	236.657	252.863	SCHIP1
ENSG00000204396	1.28989	4.3e-08	1.65e-07	41.6402	51.0094	51.6328	124.284	119.139	108.66	VWA7
ENSG00000004777	1.28879	3.41e-05	9.44e-05	52.8943	53.328	18.3583	103.832	79.426	121.862	ARHGAP33
ENSG00000113790	1.28706	1.5e-15	1.04e-14	106.914	147.232	126.213	272.953	336.345	318.871	EHHADH
ENSG00000179242	1.28563	1e-16	7.53e-16	162.059	134.479	111.297	346.894	312.841	335.119	CDH4
ENSG00000110987	1.28458	2.14e-25	2.42e-24	199.198	241.135	193.91	530.174	498.439	515.88	BCL7A
ENSG00000162493	1.28356	1.4e-73	6.18e-72	1231.2	1246.25	1402.12	3025.3	3297.8	3120.67	PDPN
ENSG00000166546	1.28284	0.0226534	0.0389289	3.37623	12.7523	10.3266	25.1715	18.6408	20.3103	BEAN1
ENSG00000013297	1.28241	5.1e-45	1.1e-43	420.904	419.668	421.094	969.101	1027.68	1074.41	CLDN11
ENSG00000091513	1.28206	5.36e-11	2.7e-10	64.1484	73.0361	74.5806	163.615	181.545	169.591	TF
ENSG00000128052	1.28118	4.67e-06	1.43e-05	37.1385	74.1954	33.2744	140.016	102.93	107.644	KDR
ENSG00000138101	1.28083	3.84e-24	4.13e-23	171.062	188.967	196.204	436.568	447.379	468.151	DTNB
ENSG00000139508	1.28072	1.3e-13	8.04e-13	133.924	110.134	83.7598	259.581	277.181	259.971	SLC46A3
ENSG00000076706	1.28032	1.41e-119	1.33e-117	3282.82	3045.49	3333.18	7773.26	7802.39	7893.58	MCAM
ENSG00000265690	1.27918	0.0163078	0.0288827	11.2541	10.4337	5.73697	19.6652	22.6931	24.3723	AC074143.1
ENSG00000163701	1.27852	9.19e-20	8.1e-19	157.557	158.825	154.898	398.024	337.155	409.252	IL17RE
ENSG00000247121	1.27852	0.000254254	0.000621432	21.3828	34.7791	14.9161	54.276	59.1643	58.8997	AC009126.1
ENSG00000182109	1.27488	0.000116787	0.000300751	34.8877	38.257	13.7687	73.9412	67.269	69.0549	NA
ENSG00000188501	1.27401	6.96e-07	2.35e-06	50.6435	34.7791	39.0114	104.619	103.74	92.4117	LCTL
ENSG00000183401	1.27387	3.78e-11	1.92e-10	84.4058	75.3547	79.1702	193.506	165.336	220.366	CCDC159
ENSG00000245694	1.27385	6.59e-09	2.76e-08	79.9041	86.9478	56.2223	140.016	185.597	215.289	CRNDE
ENSG00000182580	1.27357	6.17e-16	4.42e-15	153.056	111.293	143.424	365.773	298.253	321.918	EPHB3
ENSG00000136859	1.27345	2.47e-113	2.22e-111	2865.3	2763.78	2963.72	6844.28	7184	6741.99	ANGPTL2
ENSG00000170915	1.27311	3.82e-13	2.28e-12	79.9041	100.859	89.4968	214.744	218.827	219.351	PAQR8
ENSG00000069974	1.27287	2.08e-73	9.05e-72	1350.49	1552.31	1602.91	3642.78	3700.6	3541.09	RAB27A
ENSG00000215012	1.27281	4.54e-33	6.85e-32	324.118	420.827	348.808	913.252	833.163	895.682	RTL10
ENSG00000117643	1.27278	8.42e-11	4.19e-10	63.023	91.585	75.728	198.225	171.009	186.854	MAN1C1
ENSG00000142661	1.27165	0.000382759	0.000907212	25.8844	17.3896	19.5057	58.209	49.4386	43.667	MYOM3
ENSG00000128262	1.2696	2.87e-22	2.84e-21	243.089	293.304	197.352	595.463	548.688	625.556	POM121L9P
ENSG00000176681	1.26918	0.0219029	0.0377959	10.1287	9.27443	8.03176	29.1045	24.3141	12.1862	LRRC37A
ENSG00000170049	1.26842	3.54e-05	9.77e-05	28.1353	27.8233	34.4218	77.0876	55.9224	85.3031	KCNAB3
ENSG00000120899	1.26838	9.75e-96	6.6e-94	1433.77	1468.84	1498.5	3468.16	3496.37	3639.6	PTK2B
ENSG00000178814	1.26755	7.51e-20	6.64e-19	204.825	172.736	166.372	408.25	407.666	496.586	OPLAH
ENSG00000248890	1.26666	3.26e-11	1.67e-10	69.7755	74.1954	74.5806	169.907	178.303	177.715	HHIP-AS1
ENSG00000259065	1.26621	0.00625003	0.0120091	9.00328	12.7523	14.9161	27.5313	34.0397	26.4033	AC005520.2
ENSG00000231856	1.26614	0.0157652	0.0280357	5.62705	9.27443	17.2109	23.5982	19.4513	34.5274	AL162377.1
ENSG00000179743	1.26496	0.000187509	0.000468677	41.6402	23.1861	18.3583	63.7153	55.9224	81.241	AL450998.2
ENSG00000269896	1.26398	0.029111	0.0489426	3.37623	17.3896	8.03176	18.092	17.8303	33.5119	AL513477.1
ENSG00000272008	1.26315	0.0180603	0.0317058	6.75246	11.593	10.3266	25.1715	15.3989	28.4344	AL139274.2
ENSG00000134243	1.26181	1.83e-64	6.61e-63	1137.79	992.364	1103.79	2743.69	2527.85	2481.91	SORT1
ENSG00000221890	1.26071	1.25e-26	1.49e-25	219.455	201.719	232.921	510.509	534.099	522.989	NPTXR
ENSG00000140563	1.26057	1.14e-32	1.7e-31	336.498	434.739	390.114	877.068	1000.93	902.791	MCTP2
ENSG00000133985	1.2597	5.44e-11	2.74e-10	66.3992	81.1513	83.7598	190.359	167.767	195.994	TTC9
ENSG00000189195	1.25879	0.000439234	0.00103172	14.6303	20.8675	28.6849	51.1295	48.6282	53.8222	BTBD8
ENSG00000143772	1.25855	5.25e-37	8.88e-36	330.871	391.845	361.429	898.307	842.078	852.015	ITPKB
ENSG00000170745	1.25812	1.37e-06	4.47e-06	41.6402	39.4163	36.7166	94.393	84.2888	103.582	KCNS3
ENSG00000149633	1.25724	1.53e-43	3.17e-42	658.365	805.716	639.099	1691.21	1577.98	1758.87	KIAA1755
ENSG00000169247	1.25669	3.33e-18	2.72e-17	189.069	215.631	141.13	459.379	434.412	409.252	SH3TC2
ENSG00000171345	1.2564	1.52e-14	9.97e-14	144.053	186.648	113.592	383.078	318.514	359.491	KRT19
ENSG00000260461	1.25541	1.58e-15	1.1e-14	103.538	118.249	125.066	262.727	276.37	289.421	AL133355.1
ENSG00000168878	1.25417	0.0291745	0.0490347	6.75246	11.593	5.73697	22.8116	16.2094	18.2792	SFTPB
ENSG00000163171	1.25232	1.5e-78	7.34e-77	1509.18	1734.32	1551.28	3897.64	3816.5	3704.59	CDC42EP3
ENSG00000157368	1.25193	8.41e-09	3.48e-08	48.3927	67.2396	66.5489	148.669	153.179	131.001	IL34
ENSG00000270195	1.25129	0.0161314	0.0285986	6.75246	11.593	10.3266	22.8116	21.0722	24.3723	AC016773.1
ENSG00000236810	1.25121	0.0287287	0.0484003	13.5049	11.593	2.29479	20.4518	18.6408	26.4033	ELOA-AS1
ENSG00000101605	1.25078	0.000668635	0.00152096	14.6303	23.1861	20.6531	47.1965	47.0072	44.6826	MYOM1
ENSG00000267508	1.25016	1.22e-10	6e-10	64.1484	79.992	75.728	170.694	167.767	184.823	ZNF285
ENSG00000162976	1.24913	3.48e-25	3.89e-24	221.706	245.772	221.447	523.095	598.126	514.865	PQLC3
ENSG00000182359	1.24876	2.21e-08	8.76e-08	48.3927	67.2396	52.7802	135.297	124.812	140.141	KBTBD3
ENSG00000165507	1.24868	4.16e-08	1.6e-07	615.6	1074.67	928.242	1957.08	2193.94	2070.63	DEPP1
ENSG00000079462	1.24823	3.03e-23	3.14e-22	183.442	178.533	208.826	455.446	456.294	443.779	PAFAH1B3
ENSG00000272168	1.2479	1.55e-07	5.67e-07	41.6402	66.0803	47.0432	129.79	123.191	113.737	CASC15
ENSG00000164542	1.24762	2.82e-11	1.45e-10	78.7787	74.1954	82.6124	195.079	192.892	170.606	KIAA0895
ENSG00000064666	1.24736	4.24e-65	1.56e-63	1188.43	1330.88	1438.83	3115.76	3056.28	3225.27	CNN2
ENSG00000198417	1.24596	4.91e-11	2.49e-10	74.2771	90.4257	69.9911	176.987	188.839	190.916	MT1F
ENSG00000179163	1.24477	5.09e-38	8.86e-37	391.643	433.58	372.903	995.06	902.052	941.38	FUCA1
ENSG00000213145	1.2441	0.0168048	0.0296856	4.50164	13.9116	12.6213	25.9581	21.0722	26.4033	CRIP1
ENSG00000130762	1.24394	0.0195329	0.0340413	13.5049	13.9116	4.58958	17.3054	23.5036	35.5429	ARHGEF16
ENSG00000251669	1.24373	0.00158076	0.00337834	12.3795	20.8675	19.5057	39.3304	48.6282	36.5585	FAM86EP
ENSG00000144061	1.24363	4.14e-12	2.28e-11	121.544	104.337	86.0546	210.024	270.697	258.956	NPHP1
ENSG00000138606	1.24334	2.87e-15	1.97e-14	104.663	118.249	135.393	269.807	285.285	293.483	SHF
ENSG00000274021	1.24295	7.83e-06	2.34e-05	38.264	64.921	29.8323	95.9662	96.4459	122.877	AC024909.2
ENSG00000113494	1.24222	2.51e-09	1.09e-08	88.9074	86.9478	68.8437	215.531	217.206	144.203	PRLR
ENSG00000187566	1.23974	1.7e-06	5.49e-06	30.3861	60.2838	61.9593	127.431	102.93	129.986	NHLRC1
ENSG00000198794	1.23945	6.91e-06	2.08e-05	38.264	27.8233	51.6328	86.5269	87.5307	104.598	SCAMP5
ENSG00000275993	1.2391	7e-45	1.51e-43	594.217	490.386	570.255	1274.31	1295.94	1338.45	SIK1B
ENSG00000112561	1.23733	2.49e-29	3.31e-28	258.844	296.782	320.123	709.521	653.238	701.719	TFEB
ENSG00000182541	1.23715	2.02e-42	4.01e-41	418.653	441.695	446.336	1049.34	972.563	1059.18	LIMK2
ENSG00000225361	1.23692	0.000510011	0.00118325	19.132	23.1861	20.6531	47.9831	42.9549	57.8842	PPP1R26-AS1
ENSG00000136546	1.23676	5.56e-07	1.9e-06	37.1385	59.1245	49.338	122.711	120.76	98.5047	SCN7A
ENSG00000114646	1.23647	0.000194875	0.000486086	28.1353	16.2303	39.0114	64.5019	58.3538	74.1324	CSPG5
ENSG00000135454	1.23538	1.09e-09	4.9e-09	74.2771	76.514	60.8119	186.426	154.8	156.389	B4GALNT1
ENSG00000185345	1.23409	0.000271908	0.000661202	18.0066	37.0977	24.0953	70.7947	64.8376	49.7601	PRKN
ENSG00000268655	1.234	0.000214143	0.000530412	25.8844	27.8233	19.5057	60.5688	62.4061	48.7446	AC008687.4
ENSG00000130270	1.23379	7.34e-10	3.36e-09	70.9009	99.7001	75.728	196.652	162.094	221.382	ATP8B3
ENSG00000184497	1.23324	7.1e-35	1.13e-33	490.679	404.597	493.38	1013.15	1072.25	1183.07	TMEM255B
ENSG00000241057	1.23259	0.0266451	0.0451718	11.2541	4.63722	10.3266	17.3054	20.2617	24.3723	AC004951.3
ENSG00000138030	1.23244	0.000223269	0.000551249	28.1353	17.3896	34.4218	57.4224	75.3737	54.8377	KHK
ENSG00000279759	1.23231	0.00893724	0.0166876	15.7557	17.3896	6.88437	37.7572	21.8827	34.5274	AC118344.2
ENSG00000270012	1.23118	0.00557281	0.0108092	37.1385	13.9116	6.88437	40.9036	47.8177	47.7291	AC232271.1
ENSG00000213654	1.23061	1.24e-11	6.55e-11	74.2771	114.771	98.6759	225.757	235.036	213.258	GPSM3
ENSG00000179583	1.23047	3.7e-09	1.59e-08	54.0197	85.7885	74.5806	182.493	166.957	152.327	CIITA
ENSG00000162757	1.22988	1.4e-11	7.36e-11	87.782	102.019	84.9072	187.999	239.088	217.32	C1orf74
ENSG00000128602	1.22906	1.98e-14	1.29e-13	124.921	162.303	198.499	363.413	342.829	433.624	SMO
ENSG00000224389	1.22783	2.15e-17	1.67e-16	140.676	159.984	136.54	356.334	354.175	311.762	C4B
ENSG00000212694	1.2263	0.0288165	0.0485242	145.178	128.683	35.5692	250.141	222.069	251.847	LINC01089
ENSG00000143153	1.22617	2.36e-06	7.53e-06	687.626	368.659	602.382	1282.17	1325.12	1273.45	ATP1B1
ENSG00000230074	1.22565	1.14e-05	3.35e-05	38.264	28.9826	36.7166	73.1546	85.0993	85.3031	AL162231.2
ENSG00000103184	1.22439	0.00686177	0.0130649	10.1287	26.664	9.17916	38.5438	38.9025	29.4499	SEC14L5
ENSG00000196741	1.22414	0.00437816	0.00864395	6.75246	38.257	20.6531	57.4224	57.5433	37.574	LINC01560
ENSG00000062282	1.22398	6.58e-11	3.3e-10	74.2771	137.957	126.213	280.819	253.677	254.894	DGAT2
ENSG00000235790	1.22387	0.00430775	0.00851679	20.2574	24.3454	6.88437	47.9831	36.4711	35.5429	AC114488.2
ENSG00000196872	1.223	0.0259189	0.0440331	5.62705	9.27443	11.4739	22.8116	20.2617	18.2792	KIAA1211L
ENSG00000179698	1.22248	0.00356708	0.00715647	25.8844	23.1861	6.88437	37.7572	40.5235	52.8067	WDR97
ENSG00000130653	1.22183	2.97e-09	1.29e-08	69.7755	84.6292	60.8119	183.28	145.074	173.653	PNPLA7
ENSG00000236438	1.22066	0.00157735	0.00337149	21.3828	22.0268	14.9161	55.8492	32.4188	47.7291	FAM157A
ENSG00000204789	1.22054	2.04e-06	6.55e-06	39.3894	40.5756	42.4536	102.259	98.0668	84.2876	ZNF204P
ENSG00000140416	1.22019	1.14e-64	4.16e-63	1051.13	1231.18	1194.44	2639.07	2721.56	2738.84	TPM1
ENSG00000115468	1.22004	1.08e-15	7.59e-15	139.551	110.134	146.867	302.844	308.789	312.778	EFHD1
ENSG00000058085	1.21824	3.2e-103	2.44e-101	3101.63	3028.1	2848.98	6861.58	7179.14	6848.62	LAMC2
ENSG00000251364	1.21744	4.02e-05	0.000110407	24.759	38.257	36.7166	77.0876	89.9621	63.9773	AC107884.1
ENSG00000105855	1.21519	1.24e-64	4.53e-63	3880.42	3186.93	3198.94	8176.01	7816.98	7843.82	ITGB8
ENSG00000160190	1.21411	9.9e-16	6.98e-15	167.686	137.957	170.962	390.944	311.22	405.19	SLC37A1
ENSG00000182809	1.21372	3.88e-63	1.36e-61	1894.07	2250.21	2266.1	4818.76	4828.78	5221.77	CRIP2
ENSG00000264070	1.21281	0.0040442	0.008035	15.7557	20.8675	10.3266	39.3304	29.9874	39.605	DND1P1
ENSG00000138311	1.21144	8.37e-08	3.13e-07	64.1484	84.6292	44.7484	140.016	159.662	148.265	ZNF365
ENSG00000133678	1.21117	3.72e-18	3.03e-17	153.056	226.064	196.204	434.994	466.02	429.562	TMEM254
ENSG00000242282	1.20964	0.00129032	0.00280201	19.132	23.1861	14.9161	46.4099	47.0072	38.5895	AC108488.1
ENSG00000162390	1.20952	0.00666481	0.0127198	11.2541	16.2303	12.6213	25.9581	32.4188	34.5274	ACOT11
ENSG00000128833	1.20917	2.85e-14	1.85e-13	104.663	149.55	135.393	313.07	279.612	307.7	MYO5C
ENSG00000100311	1.20908	0.000171808	0.000431973	22.5082	32.4605	24.0953	55.8492	59.1643	68.0393	PDGFB
ENSG00000238123	1.20865	0.00262864	0.00538949	16.8812	16.2303	14.9161	35.3974	38.0921	37.574	MID1IP1-AS1
ENSG00000211451	1.2073	0.000836172	0.00186831	16.8812	24.3454	19.5057	47.1965	46.1968	46.7136	GNRHR2
ENSG00000187189	1.20571	2.91e-27	3.55e-26	579.586	626.024	421.094	1270.37	1190.58	1291.73	TSPYL4
ENSG00000171160	1.20515	2.12e-16	1.57e-15	131.673	149.55	146.867	298.125	340.397	349.336	MORN4
ENSG00000227992	1.20508	0.021479	0.0371399	7.87787	15.0709	11.4739	21.2384	41.3339	16.2482	AC108463.1
ENSG00000090013	1.20493	2.49e-31	3.55e-30	333.122	437.058	376.345	888.867	879.359	873.341	BLVRB
ENSG00000143845	1.20262	1.84e-10	8.87e-10	96.7853	85.7885	154.898	253.288	272.318	250.832	ETNK2
ENSG00000081181	1.20137	0.00818559	0.015377	117.043	35.9384	71.1385	156.535	169.388	189.901	ARG2
ENSG00000205808	1.20019	2.3e-25	2.61e-24	228.458	287.507	257.016	576.584	589.211	610.323	PLPP6
ENSG00000197467	1.1993	7.25e-35	1.16e-33	353.379	351.269	384.377	798.407	840.457	863.186	COL13A1
ENSG00000187068	1.19901	0.000335314	0.000802816	19.132	23.1861	37.864	55.8492	57.5433	71.0859	C3orf70
ENSG00000197275	1.19876	0.000228879	0.000564035	27.0099	28.9826	21.8005	50.3429	66.4585	61.9463	RAD54B
ENSG00000060656	1.19865	5.78e-52	1.54e-50	2912.56	3535.88	3863.28	7822.03	7856.69	7988.02	PTPRU
ENSG00000276931	1.19829	0.00395175	0.00786695	13.5049	25.5047	13.7687	36.184	31.6083	53.8222	AC009041.4
ENSG00000165996	1.19647	3.71e-20	3.33e-19	192.445	185.489	178.994	445.22	388.215	443.779	HACD1
ENSG00000185168	1.19592	0.011514	0.0210327	10.1287	10.4337	14.9161	23.5982	28.3664	29.4499	LINC00482
ENSG00000170917	1.19567	3.54e-07	1.24e-06	41.6402	55.6466	55.0749	113.272	111.034	124.908	NUDT6
ENSG00000197461	1.19558	2.96e-24	3.2e-23	293.732	268.958	221.447	589.17	606.231	601.184	PDGFA
ENSG00000117676	1.19501	2.14e-41	4.1e-40	464.795	452.128	520.917	1105.97	1090.08	1095.74	RPS6KA1
ENSG00000122863	1.1943	1.8e-103	1.38e-101	2062.88	2078.63	2120.39	4758.19	4828.78	4741.43	CHST3
ENSG00000076555	1.1943	2.78e-18	2.28e-17	178.94	162.303	161.783	410.61	390.646	348.321	ACACB
ENSG00000238197	1.19387	0.00137721	0.00297322	16.8812	19.7082	20.6531	47.1965	38.0921	45.6981	PAXBP1-AS1
ENSG00000135119	1.19232	0.00437341	0.00863657	22.5082	13.9116	11.4739	38.5438	31.6083	39.605	RNFT2
ENSG00000185436	1.19211	3.17e-06	9.91e-06	67.5246	53.328	42.4536	107.765	103.74	163.498	IFNLR1
ENSG00000167106	1.19181	6.67e-78	3.2e-76	1198.56	1166.26	1195.59	2656.38	2725.61	2753.05	FAM102A
ENSG00000109667	1.19104	4.42e-06	1.36e-05	38.264	38.257	48.1906	93.6064	85.0993	106.629	SLC2A9
ENSG00000265399	1.1907	0.0162202	0.0287396	14.6303	9.27443	9.17916	21.2384	29.9874	24.3723	AP005329.2
ENSG00000268575	1.19	0.00173447	0.00367542	30.3861	23.1861	10.3266	50.3429	47.8177	47.7291	AL031282.2
ENSG00000175087	1.18931	1.14e-10	5.62e-10	86.6566	106.656	74.5806	215.531	197.755	197.009	PDIK1L
ENSG00000142910	1.18822	1.16e-52	3.16e-51	737.144	819.628	796.292	1754.14	1718.2	1891.9	TINAGL1
ENSG00000167861	1.18815	4.11e-05	0.000112812	37.1385	24.3454	41.3062	81.8073	70.5108	82.2565	HID1
ENSG00000261659	1.18808	0.00728848	0.0138077	19.132	6.95582	21.8005	39.3304	27.556	42.6515	Z92544.2
ENSG00000182175	1.18789	1.09e-23	1.15e-22	246.465	280.552	329.302	633.22	619.199	699.688	RGMA
ENSG00000271122	1.1874	1.29e-13	7.93e-13	121.544	135.639	110.15	310.71	261.782	263.018	AC018647.2
ENSG00000205078	1.18739	0.000335011	0.000802317	43.891	23.1861	19.5057	61.3554	72.1318	63.9773	SYCE1L
ENSG00000110455	1.18693	2.88e-05	8.04e-05	292.607	332.72	168.667	593.889	572.191	641.804	ACCS
ENSG00000148468	1.18551	3.55e-16	2.59e-15	131.673	150.709	131.95	322.509	309.599	309.731	FAM171A1
ENSG00000104863	1.18543	6.3e-06	1.91e-05	30.3861	48.6908	45.8958	96.7528	90.7726	96.4737	LIN7B
ENSG00000245648	1.18376	5.85e-05	0.000156766	24.759	32.4605	40.1588	77.8742	68.0794	75.1479	AC022075.1
ENSG00000226752	1.18142	4.66e-09	1.99e-08	67.5246	68.3989	69.9911	158.895	166.146	141.156	CUTALP
ENSG00000143578	1.18008	9.32e-10	4.22e-09	76.5279	70.7175	79.1702	173.84	158.042	181.777	CREB3L4
ENSG00000250510	1.18006	1.54e-18	1.28e-17	160.934	172.736	159.488	358.693	369.574	389.957	GPR162
ENSG00000108641	1.17944	5.02e-14	3.19e-13	123.795	156.506	128.508	342.175	276.37	306.685	B9D1
ENSG00000108799	1.17928	2.98e-22	2.95e-21	618.976	575.015	385.525	1204.3	1193.01	1180.03	EZH1
ENSG00000171097	1.17901	2.19e-16	1.62e-15	169.937	132.161	148.014	342.961	345.26	331.057	KYAT1
ENSG00000133069	1.17872	2.52e-06	8.01e-06	54.0197	54.4873	43.601	110.912	91.583	143.187	TMCC2
ENSG00000160094	1.17818	7.54e-35	1.2e-33	408.524	454.447	501.411	1018.66	990.394	1079.49	ZNF362
ENSG00000282386	1.17728	0.0126611	0.022933	7.87787	18.5489	12.6213	34.6108	30.7978	22.3413	AL358472.4
ENSG00000144120	1.17692	4.09e-10	1.91e-09	70.9009	95.0629	87.202	205.305	176.682	189.901	TMEM177
ENSG00000158301	1.17642	3.24e-14	2.08e-13	114.792	157.665	133.098	320.15	285.285	310.747	GPRASP2
ENSG00000172197	1.17636	1.31e-11	6.91e-11	94.5345	89.2664	95.2338	212.384	219.637	198.025	MBOAT1
ENSG00000163040	1.17631	3.04e-13	1.82e-12	121.544	172.736	115.887	307.564	297.442	321.918	CCDC74A
ENSG00000260868	1.17609	0.00346822	0.00697708	20.2574	16.2303	14.9161	40.9036	29.9874	45.6981	LINC01960
ENSG00000152582	1.17525	2.69e-10	1.28e-09	78.7787	140.276	111.297	247.782	268.265	228.49	SPEF2
ENSG00000133247	1.17519	5.21e-11	2.63e-10	104.663	136.798	113.592	224.97	252.866	325.98	KMT5C
ENSG00000173535	1.17462	6.09e-11	3.06e-10	79.9041	105.497	120.476	250.141	218.016	221.382	TNFRSF10C
ENSG00000144712	1.17358	6.64e-11	3.33e-10	82.155	105.497	118.182	217.104	214.774	258.956	CAND2
ENSG00000150510	1.17353	4.1e-28	5.18e-27	297.108	379.092	327.007	765.37	763.462	732.185	FAM124A
ENSG00000245573	1.1733	1.67e-06	5.41e-06	36.0131	62.6024	51.6328	115.631	111.034	111.706	BDNF-AS
ENSG00000146067	1.17303	4.52e-24	4.86e-23	559.329	602.838	415.357	1158.67	1082.79	1318.14	FAM193B
ENSG00000128578	1.17185	4.85e-57	1.46e-55	1226.7	1249.73	1057.9	2689.41	2696.43	2575.34	STRIP2
ENSG00000162511	1.1713	0.00913752	0.0170317	13.5049	13.9116	11.4739	28.3179	30.7978	28.4344	LAPTM5
ENSG00000004660	1.16964	6.81e-19	5.77e-18	205.95	315.331	267.343	589.956	622.441	559.547	CAMKK1
ENSG00000170571	1.16845	4.59e-40	8.47e-39	521.065	507.775	567.96	1192.5	1265.14	1129.25	EMB
ENSG00000110492	1.16825	2.29e-59	7.29e-58	2636.84	3233.3	3066.99	6532.78	6496.72	7056.8	MDK
ENSG00000198185	1.16716	8.83e-05	0.000231438	29.2607	40.5756	40.1588	86.5269	101.309	57.8842	ZNF334
ENSG00000144182	1.16709	2.69e-06	8.51e-06	39.3894	54.4873	42.4536	97.5394	107.792	100.536	LIPT1
ENSG00000131037	1.16613	1.51e-14	9.96e-14	128.297	128.683	121.624	291.832	291.769	265.049	EPS8L1
ENSG00000186715	1.16603	0.0108309	0.0199022	16.8812	15.0709	9.17916	31.4643	22.6931	38.5895	MST1L
ENSG00000235750	1.16577	2.45e-10	1.17e-09	102.412	102.019	71.1385	210.811	209.101	198.025	KIAA0040
ENSG00000196196	1.16486	9.73e-09	4e-08	57.3959	83.4699	97.5285	180.92	183.166	169.591	HRCT1
ENSG00000280594	1.16433	0.0002422	0.000594106	27.0099	22.0268	35.5692	56.6358	62.4061	71.0859	BTG3-AS1
ENSG00000104983	1.16334	1.46e-13	8.97e-13	127.171	119.408	115.887	246.995	290.148	275.204	CCDC61
ENSG00000196345	1.16327	5.47e-12	2.98e-11	95.6599	106.656	99.8233	232.049	233.415	210.211	ZKSCAN7
ENSG00000007312	1.16293	0.000787965	0.00176861	20.2574	34.7791	18.3583	58.9956	55.1119	49.7601	CD79B
ENSG00000148225	1.16173	6.22e-05	0.000166223	33.7623	57.9652	36.7166	93.6064	122.381	70.0704	WDR31
ENSG00000267244	1.16136	0.00368093	0.00736489	22.5082	19.7082	12.6213	30.6777	43.7653	48.7446	AC012615.6
ENSG00000259030	1.16033	0.00139277	0.003003	13.5049	30.1419	24.0953	44.0501	53.491	53.8222	FPGT-TNNI3K
ENSG00000246174	1.15957	0.000289972	0.000701671	25.8844	27.8233	28.6849	73.9412	56.7329	52.8067	KCTD21-AS1
ENSG00000242294	1.15904	3.96e-08	1.53e-07	137.3	115.93	72.2859	254.861	187.218	286.375	STAG3L5P
ENSG00000137094	1.1587	1.17e-45	2.6e-44	578.461	652.688	647.131	1367.91	1436.15	1388.21	DNAJB5
ENSG00000197013	1.1582	8.26e-13	4.79e-12	108.039	169.258	136.54	312.284	290.148	320.902	ZNF429
ENSG00000204650	1.1575	2.71e-11	1.39e-10	122.67	102.019	88.3494	216.317	233.415	249.816	LINC02210
ENSG00000154079	1.15734	1.6e-09	7.11e-09	79.9041	147.232	97.5285	232.049	235.036	256.925	SDHAF4
ENSG00000183807	1.15643	3.87e-05	0.000106469	34.8877	51.0094	28.6849	81.0207	80.2365	94.4427	FAM162B
ENSG00000204839	1.15635	2.9e-06	9.13e-06	65.2738	70.7175	35.5692	116.418	121.57	145.218	MROH6
ENSG00000197566	1.15551	9.02e-09	3.73e-08	73.1517	67.2396	95.2338	161.255	197.755	165.529	ZNF624
ENSG00000141040	1.15416	1.34e-10	6.57e-10	81.0296	114.771	114.739	231.263	207.48	252.863	ZNF287
ENSG00000265982	1.15409	0.00163495	0.00348277	46.1418	24.3454	12.6213	59.7822	56.7329	69.0549	AC103810.3
ENSG00000260517	1.154	0.000292641	0.000707524	27.0099	28.9826	30.9797	47.9831	72.9422	73.1169	AC009093.2
ENSG00000215158	1.15363	0.00349579	0.00702671	19.132	24.3454	11.4739	43.2635	42.1444	36.5585	AC138409.2
ENSG00000268471	1.15324	8.35e-05	0.000219323	38.264	42.8942	27.5375	62.1421	85.9098	94.4427	MIR4453HG
ENSG00000258056	1.15264	5.01e-09	2.13e-08	72.0263	100.859	82.6124	163.615	217.206	186.854	AC009779.2
ENSG00000147394	1.1519	6.2e-12	3.36e-11	94.5345	112.452	100.971	223.397	224.5	236.614	ZNF185
ENSG00000105499	1.1512	1.84e-31	2.64e-30	498.557	505.456	403.883	1021.8	1099.81	1004.34	PLA2G4C
ENSG00000130176	1.14771	0.00715613	0.0135811	19.132	17.3896	14.9161	24.3849	35.6607	54.8377	CNN1
ENSG00000204991	1.14589	8.87e-13	5.13e-12	121.544	110.134	112.445	234.409	260.971	267.08	SPIRE2
ENSG00000172201	1.14413	1.55e-08	6.26e-08	121.544	61.4431	109.002	209.238	210.722	226.459	ID4
ENSG00000100918	1.14403	0.000109329	0.000283004	237.462	224.905	119.329	454.66	404.424	426.515	REC8
ENSG00000160325	1.14386	1.21e-25	1.38e-24	307.237	281.711	270.785	601.755	667.827	630.633	CACFD1
ENSG00000230712	1.14129	5.7e-05	0.000152855	41.6402	64.921	29.8323	94.393	84.2888	122.877	GGTLC4P
ENSG00000140876	1.14047	4.19e-05	0.00011475	29.2607	40.5756	37.864	77.8742	75.3737	84.2876	NUDT7
ENSG00000174607	1.13881	3.82e-07	1.33e-06	45.0164	73.0361	80.3176	156.535	139.401	140.141	UGT8
ENSG00000276075	1.13864	0.0153428	0.0273445	19.132	9.27443	12.6213	26.7447	22.6931	41.636	AC027682.6
ENSG00000141738	1.13783	7.68e-10	3.5e-09	101.287	76.514	84.9072	184.853	187.218	207.165	GRB7
ENSG00000255561	1.13562	0.00808896	0.0152123	22.5082	17.3896	9.17916	43.2635	34.8502	29.4499	FDXACB1
ENSG00000159496	1.13557	0.00322192	0.00651397	24.759	18.5489	13.7687	42.4768	46.1968	36.5585	RGL4
ENSG00000196670	1.13511	1.15e-16	8.64e-16	237.462	367.499	251.279	652.098	585.969	641.804	ZFP62
ENSG00000101417	1.13452	2.32e-09	1.02e-08	114.792	96.2222	68.8437	208.451	205.049	201.072	PXMP4
ENSG00000106133	1.13407	1.63e-07	5.94e-07	84.4058	93.9036	61.9593	197.439	134.538	195.994	NSUN5P2
ENSG00000160781	1.13406	0.00109223	0.00239727	27.0099	48.6908	14.9161	61.3554	71.3213	66.0083	PAQR6
ENSG00000272645	1.13269	9.54e-09	3.93e-08	103.538	112.452	63.1067	213.957	202.617	194.978	GTF2IP20
ENSG00000175643	1.13164	2.74e-26	3.21e-25	381.514	497.341	458.958	1047.76	887.464	995.202	RMI2
ENSG00000135333	1.1307	0.00370783	0.00741435	16.8812	22.0268	22.9479	57.4224	48.6282	28.4344	EPHA7
ENSG00000108602	1.13022	2.09e-34	3.27e-33	607.722	489.226	549.602	1239.69	1139.52	1226.74	ALDH3A1
ENSG00000283050	1.12947	0.00257324	0.00528291	20.2574	24.3454	18.3583	42.4768	59.1643	35.5429	GTF2IP12
ENSG00000267565	1.12931	0.0161038	0.0285601	12.3795	11.593	12.6213	29.8911	27.556	22.3413	AC011477.3
ENSG00000034533	1.12839	3.66e-10	1.72e-09	77.6533	95.0629	105.56	199.012	200.186	209.196	ASTE1
ENSG00000212916	1.12833	1.7e-07	6.18e-07	57.3959	93.9036	68.8437	177.773	138.59	164.513	MAP10
ENSG00000204219	1.12747	4.69e-21	4.37e-20	307.237	466.04	384.377	872.349	805.607	849.984	TCEA3
ENSG00000177425	1.12691	5.56e-54	1.55e-52	785.537	796.442	759.575	1673.9	1713.33	1727.39	PAWR
ENSG00000109472	1.12681	3.45e-33	5.23e-32	580.712	750.07	753.838	1497.7	1574.74	1477.57	CPE
ENSG00000247498	1.12566	4.85e-11	2.45e-10	100.162	96.2222	100.971	200.585	230.173	218.335	GPRC5D-AS1
ENSG00000172247	1.12473	0.00888305	0.0165919	19.132	10.4337	22.9479	27.5313	34.0397	53.8222	C1QTNF4
ENSG00000154930	1.12301	9.12e-09	3.76e-08	65.2738	86.9478	100.971	191.146	189.65	169.591	ACSS1
ENSG00000173805	1.12264	0.0271421	0.0459459	20.2574	12.7523	4.58958	21.2384	32.4188	28.4344	HAP1
ENSG00000280721	1.1226	6.53e-06	1.97e-05	52.8943	47.5315	45.8958	85.7403	111.034	122.877	LINC01943
ENSG00000204179	1.12149	0.00216532	0.00450364	20.2574	22.0268	26.3901	38.5438	43.7653	68.0393	PTPN20
ENSG00000245498	1.12091	0.00353772	0.00710093	14.6303	24.3454	22.9479	35.3974	58.3538	40.6205	AP000866.1
ENSG00000205476	1.12046	9.14e-18	7.27e-17	270.099	260.843	189.32	534.894	530.857	499.632	CCDC85C
ENSG00000169314	1.11982	0.0233962	0.0400717	18.0066	11.593	6.88437	24.3849	21.8827	33.5119	C22orf15
ENSG00000269927	1.11957	0.00498152	0.00974464	18.0066	17.3896	22.9479	30.6777	58.3538	37.574	AC004817.3
ENSG00000187987	1.11899	5.97e-07	2.03e-06	67.5246	61.4431	65.4015	119.564	174.251	127.955	ZSCAN23
ENSG00000113119	1.11894	8.08e-10	3.68e-09	105.789	96.2222	79.1702	208.451	184.787	218.335	TMCO6
ENSG00000196295	1.11863	3.72e-14	2.39e-13	308.362	338.517	196.204	607.262	562.466	662.114	AC005154.1
ENSG00000276600	1.11856	1.04e-08	4.26e-08	66.3992	92.7443	112.445	197.439	207.48	183.808	RAB7B
ENSG00000149582	1.11746	4.49e-35	7.22e-34	426.531	437.058	427.978	952.583	899.621	950.52	TMEM25
ENSG00000204314	1.11637	2.5e-07	8.9e-07	67.5246	55.6466	57.3697	136.083	126.433	128.97	PRRT1
ENSG00000272902	1.11581	0.0272671	0.0461207	6.75246	19.7082	9.17916	21.2384	27.556	28.4344	TBC1D8-AS1
ENSG00000226137	1.11511	3.58e-27	4.35e-26	485.052	660.803	643.688	1307.34	1213.27	1355.71	BAIAP2-AS1
ENSG00000170190	1.11437	1.84e-14	1.2e-13	150.805	235.339	190.468	407.463	406.045	434.639	SLC16A5
ENSG00000235245	1.1123	0.00266346	0.00545694	21.3828	34.7791	13.7687	47.9831	44.5758	58.8997	AL360181.2
ENSG00000181751	1.11117	1.52e-39	2.76e-38	647.111	561.103	650.573	1348.25	1369.69	1296.81	C5orf30
ENSG00000121858	1.11088	4.37e-75	1.99e-73	7969.03	9072.71	8241.74	18060.5	19163.5	17377.5	TNFSF10
ENSG00000273344	1.11038	6.15e-07	2.09e-06	63.023	61.4431	48.1906	122.711	122.381	127.955	PAXIP1-AS1
ENSG00000121753	1.11019	3.85e-20	3.45e-19	229.584	241.135	293.733	575.797	551.93	520.958	ADGRB2
ENSG00000125726	1.10976	7.98e-11	3.98e-10	201.448	107.815	180.141	357.12	348.502	351.367	CD70
ENSG00000127124	1.10919	5.02e-11	2.54e-10	117.043	117.09	90.6442	232.836	243.951	223.413	HIVEP3
ENSG00000248932	1.10903	0.0237795	0.0406831	7.87787	16.2303	11.4739	23.5982	21.8827	31.4809	AC097103.2
ENSG00000181754	1.10804	3.16e-12	1.76e-11	106.914	137.957	125.066	261.154	280.422	254.894	AMIGO1
ENSG00000224397	1.10748	2.66e-07	9.45e-07	54.0197	70.7175	61.9593	135.297	139.401	126.939	SMIM25
ENSG00000176887	1.10649	4.19e-11	2.13e-10	140.676	125.205	96.3811	259.581	242.33	279.266	SOX11
ENSG00000267481	1.10587	0.013267	0.0239285	21.3828	12.7523	10.3266	25.1715	37.2816	33.5119	AC011477.2
ENSG00000095015	1.10566	4.91e-12	2.68e-11	121.544	163.462	154.898	313.07	358.227	273.173	MAP3K1
ENSG00000243649	1.10503	1.33e-46	3.03e-45	3877.04	4379.85	3332.03	8194.1	8430.5	8302.83	CFB
ENSG00000152669	1.10379	2.27e-08	8.97e-08	85.5312	67.2396	76.8754	155.748	157.231	181.777	CCNO
ENSG00000126353	1.10367	0.000242198	0.000594106	30.3861	41.7349	27.5375	73.1546	59.1643	82.2565	CCR7
ENSG00000257800	1.10166	0.0146906	0.0262676	14.6303	12.7523	13.7687	22.025	34.0397	32.4964	FNBP1P1
ENSG00000183048	1.10087	3.99e-09	1.71e-08	84.4058	82.3106	126.213	208.451	206.67	213.258	SLC25A10
ENSG00000225265	1.10067	0.017255	0.0304145	10.1287	9.27443	22.9479	31.4643	30.7978	28.4344	TAF1A-AS1
ENSG00000196659	1.09953	7.94e-15	5.29e-14	157.557	163.462	141.13	341.388	312.031	337.15	TTC30B
ENSG00000279069	1.09931	0.0136171	0.0245028	19.132	13.9116	14.9161	24.3849	27.556	51.7911	AC015813.5
ENSG00000103742	1.09801	0.00465674	0.00915037	27.0099	19.7082	16.0635	36.9706	36.4711	61.9463	IGDCC4
ENSG00000120075	1.09783	9.13e-06	2.7e-05	36.0131	64.921	52.7802	108.552	109.413	110.691	HOXB5
ENSG00000272070	1.09777	0.0186473	0.0326564	18.0066	8.11513	16.0635	22.8116	27.556	40.6205	AC005618.1
ENSG00000183579	1.09611	2.86e-21	2.69e-20	228.458	277.074	254.722	556.919	534.099	533.144	ZNRF3
ENSG00000186496	1.09594	0.00432343	0.00854582	38.264	27.8233	11.4739	46.4099	46.1968	74.1324	ZNF396
ENSG00000234390	1.09358	0.0100458	0.0185779	14.6303	19.7082	19.5057	45.6233	21.8827	47.7291	USP27X-AS1
ENSG00000184292	1.09281	1.02e-34	1.62e-33	643.735	631.821	759.575	1404.88	1389.96	1548.66	TACSTD2
ENSG00000235169	1.0923	0.00227725	0.00471797	21.3828	28.9826	24.0953	36.184	54.3015	69.0549	SMIM1
ENSG00000259705	1.09107	0.000254149	0.000621265	30.3861	33.6198	29.8323	73.9412	60.7852	64.9928	AC084757.3
ENSG00000121057	1.09066	5.68e-49	1.39e-47	877.82	821.946	937.421	1884.71	1839.77	1892.92	AKAP1
ENSG00000198932	1.08989	5.51e-07	1.88e-06	58.5213	98.5408	61.9593	155.748	145.884	164.513	GPRASP1
ENSG00000179029	1.08979	5.2e-12	2.83e-11	114.792	176.214	148.014	304.417	303.926	325.98	TMEM107
ENSG00000259146	1.08791	0.000274815	0.000667632	33.7623	28.9826	29.8323	61.3554	70.5108	64.9928	AC005476.2
ENSG00000274828	1.08706	0.000342674	0.000818595	30.3861	45.2128	25.2427	62.9287	81.0469	70.0704	AC068473.5
ENSG00000267470	1.08549	0.000211525	0.000524385	36.0131	39.4163	25.2427	74.7278	69.7004	69.0549	ZNF571-AS1
ENSG00000261188	1.08503	0.000427313	0.00100622	25.8844	34.7791	29.8323	70.7947	55.1119	66.0083	Z95115.1
ENSG00000181218	1.08445	9.02e-26	1.03e-24	312.864	322.286	294.88	658.391	665.395	647.897	HIST3H2A
ENSG00000185522	1.08425	3.81e-07	1.33e-06	67.5246	74.1954	67.6963	157.322	119.949	167.56	LMNTD2
ENSG00000223473	1.08381	0.0253793	0.0432157	5.62705	19.7082	13.7687	26.7447	27.556	28.4344	NA
ENSG00000121064	1.08368	2.07e-59	6.58e-58	4847.14	5590.16	5891.87	11266.6	11817.5	11523	SCPEP1
ENSG00000186056	1.08245	0.0178402	0.0313485	15.7557	17.3896	8.03176	29.1045	26.7455	31.4809	MATN1-AS1
ENSG00000019582	1.08168	9.15e-49	2.22e-47	2127.03	2654.81	2538.04	5050.81	5151.34	5289.81	CD74
ENSG00000240350	1.08157	0.0167191	0.0295434	13.5049	15.0709	11.4739	31.4643	26.7455	26.4033	AC017002.3
ENSG00000065717	1.08126	1.07e-15	7.51e-15	157.557	173.896	180.141	357.12	350.123	375.74	TLE2
ENSG00000214176	1.08105	1.48e-06	4.81e-06	769.781	660.803	442.894	1331.73	1248.12	1384.14	PLEKHM1P1
ENSG00000173275	1.08104	5.58e-13	3.29e-12	177.815	150.709	128.508	328.802	303.926	335.119	ZNF449
ENSG00000160961	1.08063	1.13e-16	8.48e-16	181.191	200.56	180.141	407.463	372.005	409.252	ZNF333
ENSG00000244560	1.08012	7.75e-06	2.32e-05	76.5279	78.8327	37.864	139.23	126.433	143.187	AC004890.2
ENSG00000064989	1.07863	1.04e-30	1.45e-29	625.728	524.005	673.521	1274.31	1342.95	1232.83	CALCRL
ENSG00000182324	1.0786	0.00426862	0.00844436	24.759	32.4605	11.4739	54.276	42.9549	47.7291	KCNJ14
ENSG00000067836	1.07793	3.73e-22	3.66e-21	315.115	287.507	301.765	582.09	635.408	694.611	ROGDI
ENSG00000225264	1.07756	0.0153309	0.0273262	22.5082	13.9116	9.17916	28.3179	30.7978	37.574	ZNRF2P2
ENSG00000107960	1.07707	3.4e-44	7.14e-43	957.724	1125.68	1099.2	2320.49	2273.37	2116.33	1
ENSG00000120594	1.07648	9.41e-32	1.36e-30	440.036	424.305	461.253	958.876	948.249	886.543	PLXDC2
ENSG00000100151	1.07625	1.05e-23	1.11e-22	300.485	284.029	271.933	593.103	602.179	611.339	PICK1
ENSG00000165716	1.07618	0.0119224	0.021713	15.7557	25.5047	11.4739	26.7447	47.8177	36.5585	FAM69B
ENSG00000100802	1.07607	7.25e-12	3.91e-11	133.924	131.001	114.739	287.112	247.193	266.064	C14orf93
ENSG00000007372	1.07516	0.000490681	0.00114183	36.0131	26.664	27.5375	59.7822	71.3213	58.8997	PAX6
ENSG00000135519	1.07461	0.00154757	0.00331281	18.0066	26.664	29.8323	49.5563	53.491	53.8222	KCNH3
ENSG00000116285	1.07396	2.3e-10	1.1e-09	3577.68	5103.26	5322.76	9860.92	9860.98	9758.06	ERRFI1
ENSG00000066230	1.07284	0.0204265	0.0354823	24.759	9.27443	10.3266	31.4643	26.7455	35.5429	SLC9A3
ENSG00000225556	1.07219	0.00115807	0.00253197	39.3894	35.9384	21.8005	64.5019	49.4386	91.3961	C2CD4D
ENSG00000204851	1.07188	5.14e-06	1.57e-05	64.1484	42.8942	80.3176	141.589	117.518	135.063	PNMA8B
ENSG00000144857	1.07062	3.5e-22	3.44e-21	299.359	344.313	392.409	763.01	692.141	719.998	BOC
ENSG00000274471	1.06997	0.000324038	0.000777901	56.2705	52.1687	22.9479	98.326	103.74	73.1169	AC242376.2
ENSG00000171962	1.06987	0.00112386	0.00246256	28.1353	28.9826	25.2427	44.0501	62.4061	67.0238	DRC3
ENSG00000231711	1.0692	6.54e-07	2.21e-06	84.4058	104.337	59.6645	158.895	156.421	207.165	LINC00899
ENSG00000250657	1.06915	0.00237822	0.00491519	38.264	34.7791	12.6213	66.0751	56.7329	56.8687	AC097451.1
ENSG00000182902	1.06898	0.000767761	0.00172635	33.7623	39.4163	26.3901	51.1295	66.4585	92.4117	SLC25A18
ENSG00000160013	1.06885	7.04e-16	5.01e-15	281.353	453.288	324.713	770.876	710.782	739.293	PTGIR
ENSG00000148219	1.06859	6.02e-05	0.000161101	38.264	34.7791	57.3697	91.2466	85.0993	97.4892	ASTN2
ENSG00000163513	1.06823	1.86e-70	7.66e-69	10526	11840	12395.3	24613	24280.9	23992.5	TGFBR2
ENSG00000196083	1.06805	3.05e-33	4.63e-32	505.309	577.333	572.55	1146.87	1218.95	1101.83	IL1RAP
ENSG00000001460	1.06753	5.87e-19	4.99e-18	219.455	241.135	235.216	484.551	517.079	454.95	STPG1
ENSG00000237413	1.06742	0.00289777	0.00590426	20.2574	22.0268	21.8005	47.1965	46.1968	40.6205	AC096531.2
ENSG00000108370	1.06696	1.03e-08	4.21e-08	77.6533	92.7443	90.6442	192.719	165.336	188.885	RGS9
ENSG00000130023	1.06683	1.38e-14	9.12e-14	156.432	213.312	181.288	400.384	380.921	371.678	ERMARD
ENSG00000099365	1.06658	0.00133909	0.00289904	176.689	180.851	90.6442	291.045	271.507	376.755	STX1B
ENSG00000196581	1.06643	6.13e-05	0.000163997	49.5181	34.7791	41.3062	95.9662	76.9946	90.3806	AJAP1
ENSG00000273084	1.06633	0.0243138	0.0415345	13.5049	9.27443	14.9161	30.6777	21.8827	26.4033	AC092171.5
ENSG00000100271	1.06524	4.01e-07	1.39e-06	64.1484	91.585	92.939	158.895	209.912	150.296	TTLL1
ENSG00000140104	1.0643	7.48e-16	5.32e-15	207.076	302.578	257.016	552.199	490.334	560.563	CLBA1
ENSG00000172889	1.06295	1.22e-10	5.98e-10	108.039	110.134	105.56	228.903	212.343	235.599	EGFL7
ENSG00000162073	1.06274	9.78e-08	3.64e-07	74.2771	136.798	159.488	265.874	254.487	252.863	PAQR4
ENSG00000235257	1.06257	0.00405031	0.00804525	22.5082	18.5489	32.127	44.0501	69.7004	38.5895	ITGA9-AS1
ENSG00000186812	1.06256	2e-22	2e-21	390.517	552.988	469.284	979.327	937.713	1033.79	ZNF397
ENSG00000182585	1.06252	0.000428173	0.00100797	29.2607	45.2128	43.601	107.765	59.1643	79.21	EPGN
ENSG00000075651	1.06236	7.21e-27	8.64e-26	339.874	369.818	352.25	755.931	747.253	712.89	PLD1
ENSG00000029993	1.06233	1.36e-30	1.89e-29	436.659	470.677	434.863	884.934	970.942	947.473	HMGB3
ENSG00000115363	1.06194	2.44e-16	1.8e-15	202.574	205.197	229.479	462.526	472.504	393.003	EVA1A
ENSG00000234745	1.06053	7.47e-92	4.63e-90	84948.2	90023.4	95485	185483	187768	190841	HLA-B
ENSG00000232859	1.05958	0.000583176	0.00134074	32.6369	33.6198	26.3901	71.5814	52.6805	69.0549	LYRM9
ENSG00000213214	1.05894	2.74e-06	8.65e-06	50.6435	78.8327	57.3697	136.87	119.139	133.032	ARHGEF35
ENSG00000152076	1.05869	5.2e-07	1.78e-06	61.8976	78.8327	87.202	135.297	154.8	185.839	CCDC74B
ENSG00000188878	1.0575	1.1e-07	4.07e-07	88.9074	79.992	71.1385	187.999	145.074	166.544	FBF1
ENSG00000183828	1.05735	2.03e-15	1.4e-14	189.069	195.922	162.93	372.066	372.005	397.065	NUDT14
ENSG00000078687	1.05728	5.95e-18	4.8e-17	264.471	296.782	229.479	597.036	525.995	520.958	TNRC6C
ENSG00000111319	1.05629	6.59e-13	3.86e-12	185.693	187.807	203.089	383.078	339.587	479.322	SCNN1A
ENSG00000229647	1.05463	2.46e-13	1.49e-12	158.683	245.772	226.037	438.141	455.484	414.329	MYOSLID
ENSG00000176909	1.054	0.0108137	0.0198791	12.3795	15.0709	27.5375	34.6108	33.2292	46.7136	MAMSTR
ENSG00000128482	1.05347	4.79e-07	1.65e-06	76.5279	57.9652	67.6963	146.309	135.348	138.11	RNF112
ENSG00000116679	1.05345	1.36e-58	4.23e-57	1780.4	1981.25	2068.75	4049.46	4056.4	3993	IVNS1ABP
ENSG00000172346	1.05238	1.18e-08	4.82e-08	95.6599	76.514	91.7916	190.359	183.166	173.653	CSDC2
ENSG00000171105	1.05203	2.41e-22	2.4e-21	274.6	292.145	294.88	622.207	574.623	588.997	INSR
ENSG00000137166	1.05175	8.8e-40	1.61e-38	759.652	761.663	738.922	1506.35	1498.56	1684.74	FOXP4
ENSG00000171811	1.05078	0.0134317	0.0241948	12.3795	17.3896	16.0635	30.6777	30.7978	33.5119	CFAP46
ENSG00000267080	1.05074	8.62e-07	2.88e-06	79.9041	134.479	66.5489	193.506	192.081	195.994	ASB16-AS1
ENSG00000099998	1.05073	5.1e-58	1.58e-56	4251.8	5049.93	4945.27	9822.38	9574.89	10116.5	GGT5
ENSG00000267272	1.05011	0.00242436	0.00500324	29.2607	30.1419	20.6531	73.1546	45.3863	46.7136	LINC01140
ENSG00000187187	1.04945	6.92e-09	2.89e-08	92.2837	148.391	107.855	221.824	264.213	234.583	ZNF546
ENSG00000148362	1.04908	4.15e-12	2.28e-11	153.056	170.418	196.204	330.375	325.809	421.438	PAXX
ENSG00000196391	1.04864	0.000105529	0.000273541	60.7722	32.4605	40.1588	91.2466	85.9098	99.5202	ZNF774
ENSG00000151692	1.04785	5.25e-28	6.6e-27	386.016	428.942	446.336	893.587	875.307	836.782	RNF144A
ENSG00000143443	1.04785	1.03e-14	6.81e-14	184.567	200.56	157.193	376.785	379.3	364.569	C1orf56
ENSG00000237512	1.04754	0.000944913	0.00209421	27.0099	32.4605	29.8323	51.1295	75.3737	57.8842	UNC5B-AS1
ENSG00000139318	1.04735	2.86e-06	9.02e-06	3056.62	5287.58	4159.31	8482	8876.26	8482.58	DUSP6
ENSG00000133597	1.0472	1.29e-17	1.01e-16	238.587	230.701	294.88	556.919	500.87	520.958	ADCK2
ENSG00000186088	1.04565	4.58e-31	6.48e-30	488.428	511.253	444.042	969.888	1002.55	1008.4	GSAP
ENSG00000140398	1.04501	0.00096605	0.00213827	289.231	265.481	142.277	512.869	411.718	513.849	NEIL1
ENSG00000198771	1.04489	0.00490631	0.00960303	29.2607	25.5047	12.6213	45.6233	42.9549	50.7756	RCSD1
ENSG00000076944	1.04409	2.67e-29	3.55e-28	465.92	479.952	426.831	907.746	928.798	996.218	STXBP2
ENSG00000183161	1.04406	1.61e-19	1.4e-18	259.97	323.446	347.661	618.274	662.154	638.757	FANCF
ENSG00000125266	1.0425	7.87e-23	8.03e-22	356.755	301.419	312.091	681.989	669.448	646.882	EFNB2
ENSG00000160255	1.04174	2.26e-07	8.11e-07	67.5246	91.585	88.3494	147.882	193.702	167.56	ITGB2
ENSG00000164086	1.0415	6.29e-42	1.23e-40	679.748	743.114	737.775	1474.89	1482.35	1489.76	DUSP7
ENSG00000271503	1.04134	1.17e-33	1.8e-32	1671.23	2153.99	2252.34	4073.06	4242	4192.04	CCL5
ENSG00000109861	1.03953	5.43e-93	3.44e-91	4108.87	3927.72	4041.12	8301.86	8368.1	8155.58	CTSC
ENSG00000113391	1.03894	5.88e-15	3.96e-14	173.313	230.701	234.068	425.555	453.052	431.593	FAM172A
ENSG00000176444	1.03782	2.74e-18	2.25e-17	602.095	667.759	431.42	1134.29	1103.05	1257.2	CLK2
ENSG00000177788	1.03781	0.0193125	0.033685	6.75246	22.0268	20.6531	30.6777	33.2292	37.574	AL162595.1
ENSG00000261737	1.03763	1.86e-06	5.97e-06	56.2705	60.2838	78.0228	140.016	122.381	137.094	AL049597.2
ENSG00000010361	1.03758	2.28e-23	2.38e-22	328.62	384.889	395.851	765.37	716.455	796.162	FUZ
ENSG00000227199	1.03707	0.0109389	0.020081	16.8812	17.3896	22.9479	48.7697	25.1246	43.667	ST7-AS1
ENSG00000237807	1.03687	7.43e-11	3.71e-10	112.541	154.187	128.508	267.447	284.475	257.94	AC022034.2
ENSG00000232725	1.03571	0.00117227	0.00256135	40.5148	23.1861	25.2427	59.7822	59.9747	62.9618	U52111.1
ENSG00000120318	1.03457	7.12e-28	8.88e-27	552.577	456.766	485.348	987.98	998.498	1078.47	ARAP3
ENSG00000132326	1.03452	2.86e-12	1.59e-11	186.818	193.604	133.098	357.12	344.45	350.352	PER2
ENSG00000173928	1.0343	0.000119805	0.000308057	40.5148	39.4163	41.3062	84.9537	70.5108	93.4272	SWSAP1
ENSG00000075240	1.03393	1.95e-19	1.69e-18	297.108	260.843	328.155	565.571	616.767	633.68	GRAMD4
ENSG00000121316	1.03277	1.23e-05	3.57e-05	48.3927	74.1954	50.4854	114.058	129.675	109.675	PLBD1
ENSG00000167280	1.032	7.56e-27	9.05e-26	485.052	481.111	433.715	947.863	885.843	1031.76	ENGASE
ENSG00000260528	1.03088	0.0288293	0.0485409	16.8812	15.0709	8.03176	31.4643	21.8827	28.4344	FAM157C
ENSG00000008853	1.0292	1.6e-46	3.63e-45	857.563	848.61	873.167	1710.87	1745.75	1809.64	RHOBTB2
ENSG00000155850	1.02875	5.01e-37	8.49e-36	632.481	681.671	712.532	1425.33	1372.94	1334.38	SLC26A2
ENSG00000226711	1.02836	0.000138969	0.000353697	38.264	34.7791	44.7484	81.8073	75.3737	83.272	FAM66C
ENSG00000221994	1.028	9.07e-06	2.69e-05	65.2738	52.1687	48.1906	107.765	117.518	112.722	ZNF630
ENSG00000168010	1.02756	0.00182002	0.00383663	414.151	432.42	209.973	726.039	628.924	799.208	ATG16L2
ENSG00000283689	1.0274	0.0287059	0.0483667	5.62705	20.8675	18.3583	34.6108	29.9874	26.4033	AC018553.2
ENSG00000188549	1.02715	2.2e-34	3.44e-33	2071.88	1896.62	1590.29	3654.58	3620.37	4057.99	CCDC9B
ENSG00000136696	1.02635	9.48e-05	0.000247281	48.3927	84.6292	36.7166	112.485	119.139	113.737	IL36B
ENSG00000162600	1.0263	5.95e-10	2.74e-09	99.0361	133.32	136.54	235.196	255.298	260.987	OMA1
ENSG00000101751	1.02581	1.05e-22	1.06e-21	347.752	427.783	355.692	777.956	791.018	732.185	POLI
ENSG00000185261	1.02548	4.49e-07	1.55e-06	59.6468	82.3106	84.9072	150.242	158.852	152.327	KIAA0825
ENSG00000225864	1.02543	0.000420313	0.000990835	50.6435	39.4163	30.9797	65.2885	77.8051	104.598	HCG4P11
ENSG00000176658	1.02534	9.75e-22	9.38e-21	294.858	348.95	313.239	655.245	669.448	621.494	MYO1D
ENSG00000173209	1.02507	0.00966821	0.01795	1494.55	1310.01	597.793	2226.89	2080.47	2616.98	AHSA2P
ENSG00000240891	1.0247	1.47e-05	4.23e-05	78.7787	44.0535	56.2223	127.431	118.329	118.815	PLCXD2
ENSG00000162836	1.02469	1.56e-13	9.58e-13	159.808	183.17	178.994	321.723	376.058	364.569	ACP6
ENSG00000151575	1.02454	3.58e-05	9.87e-05	45.0164	46.3722	47.0432	99.8993	89.1516	92.4117	TEX9
ENSG00000090447	1.0236	4.7e-14	3e-13	177.815	234.179	211.121	411.396	391.457	465.105	TFAP4
ENSG00000085831	1.02316	0.000870896	0.00194105	20.2574	48.6908	39.0114	73.1546	73.7527	72.1014	TTC39A
ENSG00000166896	1.02314	5.13e-06	1.57e-05	46.1418	77.6734	72.2859	130.577	134.538	133.032	ATP23
ENSG00000130244	1.02275	7.63e-15	5.08e-14	186.818	187.807	226.037	407.463	383.352	430.577	FAM98C
ENSG00000172548	1.0225	0.00823476	0.0154575	16.8812	27.8233	16.0635	46.4099	42.9549	33.5119	NIPAL4
ENSG00000125648	1.02083	3.29e-30	4.53e-29	482.801	552.988	553.044	1031.24	1089.27	1103.86	SLC25A23
ENSG00000150967	1.02079	7.77e-17	5.88e-16	219.455	273.596	246.69	525.454	464.399	510.803	ABCB9
ENSG00000072422	1.02009	1.26e-11	6.65e-11	129.422	173.896	159.488	335.095	310.41	291.452	RHOBTB1
ENSG00000265817	1.02006	0.000134019	0.000341969	30.3861	59.1245	48.1906	95.9662	92.3935	90.3806	FSBP
ENSG00000260077	1.01903	0.00458502	0.00901988	20.2574	23.1861	24.0953	52.7028	47.0072	36.5585	AC104794.2
ENSG00000213420	1.01887	0.00185268	0.00390256	22.5082	31.3012	27.5375	49.5563	52.6805	62.9618	GPC2
ENSG00000250318	1.01834	0.0105146	0.0193703	11.2541	25.5047	21.8005	33.8242	42.1444	42.6515	AC003072.1
ENSG00000134769	1.0183	5.02e-21	4.67e-20	462.544	639.936	471.579	1077.65	1051.18	1058.16	DTNA
ENSG00000274605	1.01773	0.00161782	0.00344973	27.0099	31.3012	27.5375	70.7947	52.6805	49.7601	AL355338.1
ENSG00000175548	1.01749	1.65e-11	8.64e-11	144.053	121.727	143.424	272.953	285.285	270.126	ALG10B
ENSG00000105289	1.01741	0.00398535	0.00792734	41.6402	18.5489	20.6531	57.4224	47.8177	58.8997	TJP3
ENSG00000182013	1.01709	4.91e-36	8.09e-35	615.6	626.024	686.142	1289.25	1283.78	1329.31	PNMA8A
ENSG00000103599	1.01707	0.00517393	0.0100908	18.0066	23.1861	22.9479	39.3304	42.9549	47.7291	IQCH
ENSG00000102003	1.01658	0.00503234	0.00983726	18.0066	31.3012	24.0953	48.7697	37.2816	62.9618	SYP
ENSG00000283696	1.0165	0.0191691	0.0334623	14.6303	10.4337	21.8005	32.2509	29.1769	33.5119	AL592295.4
ENSG00000249115	1.01614	2.18e-08	8.63e-08	97.9107	185.489	148.014	272.953	282.854	316.84	HAUS5
ENSG00000105866	1.01611	5.91e-11	2.97e-10	122.67	134.479	125.066	274.526	248.004	249.816	SP4
ENSG00000228065	1.01562	0.00335856	0.00677249	25.8844	27.8233	20.6531	57.4224	52.6805	39.605	LINC01515
ENSG00000187650	1.01553	5.92e-07	2.01e-06	114.792	81.1513	82.6124	191.146	152.368	221.382	VMAC
ENSG00000159023	1.01416	1.35e-19	1.19e-18	299.359	264.321	281.112	603.329	542.204	560.563	EPB41
ENSG00000229097	1.01409	0.0262072	0.0444873	24.759	20.8675	6.88437	33.8242	25.1246	47.7291	CALM2P2
ENSG00000164125	1.01266	1.92e-26	2.26e-25	423.154	471.837	522.065	953.369	970.132	934.272	FAM198B
ENSG00000159239	1.01217	2.66e-09	1.16e-08	92.2837	128.683	121.624	236.769	221.258	232.552	AC005041.1
ENSG00000114737	1.0113	0.0152667	0.0272232	10.1287	18.5489	32.127	40.117	49.4386	32.4964	CISH
ENSG00000188825	1.01042	0.00542487	0.0105403	19.132	32.4605	19.5057	37.7572	51.87	53.8222	LINC00910
ENSG00000160050	1.01022	1.46e-11	7.71e-11	138.425	132.161	142.277	274.526	293.39	263.018	CCDC28B
ENSG00000134253	1.0093	8.89e-06	2.64e-05	67.5246	81.1513	51.6328	112.485	140.211	151.311	TRIM45
ENSG00000149177	1.00914	3.7e-42	7.29e-41	845.183	828.902	824.977	1755.71	1653.36	1618.73	PTPRJ
ENSG00000007237	1.00855	1.74e-15	1.21e-14	250.967	307.216	291.438	656.031	540.583	509.787	GAS7
ENSG00000128487	1.0082	4.27e-19	3.65e-18	300.485	257.365	267.343	540.4	576.244	543.299	SPECC1
ENSG00000135299	1.00772	0.0005798	0.00133333	41.6402	48.6908	27.5375	95.1796	76.9946	63.9773	ANKRD6
ENSG00000267681	1.00738	0.0213242	0.0368909	7.87787	19.7082	21.8005	34.6108	34.8502	29.4499	AC135721.1
ENSG00000258048	1.00713	2.22e-05	6.28e-05	42.7656	56.8059	64.2541	102.259	114.276	112.722	AC073569.2
ENSG00000169660	1.00694	3.1e-22	3.06e-21	626.854	603.997	504.854	1128.78	1050.37	1313.06	HEXDC
ENSG00000245317	1.00668	0.018451	0.0323616	23.6336	27.8233	8.03176	30.6777	50.2491	38.5895	AC008393.1
ENSG00000160051	1.00638	0.000272148	0.000661648	50.6435	30.1419	41.3062	73.9412	82.6679	89.3651	IQCC
ENSG00000163273	1.00575	0.0111702	0.0204548	20.2574	25.5047	13.7687	48.7697	39.713	30.4654	NPPC
ENSG00000251615	1.00537	0.0127838	0.0231257	25.8844	13.9116	17.2109	29.8911	46.1968	38.5895	AC104825.1
ENSG00000182600	1.0053	0.00774453	0.0146066	27.0099	17.3896	18.3583	37.7572	38.0921	50.7756	SNORC
ENSG00000256806	1.0052	1.56e-06	5.07e-06	65.2738	67.2396	97.5285	146.309	147.505	168.575	C17orf100
ENSG00000159788	1.00515	2.11e-29	2.81e-28	562.705	610.953	538.128	1128.78	1082.79	1226.74	RGS12
ENSG00000162572	1.00482	6.71e-05	0.00017855	83.2804	61.4431	36.7166	114.058	125.623	124.908	SCNN1D
ENSG00000263345	1.00382	0.021595	0.0373214	29.2607	25.5047	5.73697	46.4099	37.2816	37.574	AC006435.2
ENSG00000240875	1.00363	0.000189606	0.000473638	38.264	35.9384	65.4015	88.1001	96.4459	95.4582	LINC00886
ENSG00000236914	1.00332	0.00589038	0.0113798	15.7557	25.5047	25.2427	40.117	44.5758	48.7446	LINC01852
ENSG00000221886	1.00304	1.16e-05	3.38e-05	58.5213	71.8768	50.4854	110.125	135.348	116.784	ZBED8
ENSG00000133056	1.00192	8.71e-08	3.25e-07	92.2837	81.1513	91.7916	179.347	158.852	193.963	PIK3C2B
ENSG00000154957	1.00163	1.76e-06	5.69e-06	73.1517	125.205	74.5806	186.426	195.323	163.498	ZNF18
ENSG00000136205	1.00089	8.33e-61	2.76e-59	5535.89	6441.09	5806.96	12204.2	11774.5	11607.3	TNS3
ENSG00000278864	1.00018	0.0166409	0.0294206	38.264	28.9826	6.88437	42.4768	59.1643	46.7136	AC055811.4
ENSG00000260802	-1.00001	0.0021916	0.00455552	51.7689	66.0803	45.8958	30.6777	28.3664	22.3413	SERTM2
ENSG00000279765	-1.0005	0.0184895	0.0324191	46.1418	47.5315	21.8005	27.5313	14.5884	15.2327	AC013394.1
ENSG00000232527	-1.00055	1.8e-08	7.22e-08	205.95	195.922	220.3	88.1001	123.191	99.5202	AC245595.1
ENSG00000116649	-1.00093	2.33e-42	4.62e-41	2450.02	2189.92	2406.09	1146.09	1123.31	1255.17	SRM
ENSG00000011638	-1.00165	2.76e-44	5.83e-43	2298.09	2087.91	2362.49	1091.81	1120.88	1159.72	TMEM159
ENSG00000165732	-1.00171	2.4e-71	1.01e-69	7885.75	7426.5	8015.7	3977.09	3953.47	3715.76	DDX21
ENSG00000102755	-1.00196	1.19e-12	6.84e-12	311.739	339.676	322.418	176.987	165.336	142.172	FLT1
ENSG00000230615	-1.0031	1.85e-05	5.28e-05	108.039	103.178	97.5285	51.1295	56.7329	45.6981	AL139220.2
ENSG00000162616	-1.00341	1.6e-49	3.98e-48	4272.06	3863.96	3673.96	2000.34	1997.81	1890.88	DNAJB4
ENSG00000283041	-1.0042	4.67e-18	3.79e-17	514.313	595.882	571.403	250.928	300.684	287.39	AC008038.1
ENSG00000155330	-1.00492	1.72e-23	1.81e-22	918.335	794.123	859.399	471.178	408.477	400.112	C16orf87
ENSG00000171451	-1.00511	2.99e-30	4.13e-29	2285.71	1802.72	1925.33	1056.41	970.132	968.799	DSEL
ENSG00000165935	-1.00643	0.0175659	0.0309049	38.264	26.664	44.7484	21.2384	23.5036	9.13961	SMCO2
ENSG00000091137	-1.00643	0.000282227	0.000684391	72.0263	100.859	97.5285	58.9956	42.9549	31.4809	SLC26A4
ENSG00000129596	-1.0077	2.38e-06	7.57e-06	133.924	119.408	144.572	56.6358	75.3737	66.0083	CDO1
ENSG00000113742	-1.00791	2.62e-41	5e-40	3368.35	2790.44	2970.6	1566.14	1500.99	1471.48	CPEB4
ENSG00000228343	-1.00804	4.69e-05	0.000127383	92.2837	106.656	81.465	47.1965	44.5758	47.7291	AC115618.2
ENSG00000171488	-1.00839	7.44e-44	1.55e-42	1569.95	1623.03	1661.43	814.926	808.038	789.053	LRRC8C
ENSG00000179841	-1.0088	0.0297196	0.0498621	24.759	23.1861	26.3901	12.5857	12.157	12.1862	AKAP5
ENSG00000150907	-1.00893	2.89e-43	5.9e-42	2735.87	2630.46	2914.38	1475.68	1266.76	1371.96	FOXO1
ENSG00000101294	-1.00943	2.13e-94	1.41e-92	10649.8	11028.5	11111.4	5385.91	5394.48	5509.16	HM13
ENSG00000222017	-1.00977	0.0277942	0.0469515	27.0099	35.9384	24.0953	12.5857	21.0722	9.13961	AC011997.1
ENSG00000170340	-1.00978	4.18e-49	1.02e-47	2366.74	2209.63	2239.71	1137.44	1168.7	1076.44	B3GNT2
ENSG00000113448	-1.01007	9.11e-47	2.09e-45	2522.05	2522.65	2811.12	1354.54	1249.74	1295.79	PDE4D
ENSG00000183831	-1.01093	1.32e-07	4.84e-07	151.93	195.922	215.71	89.6733	84.2888	106.629	ANKRD45
ENSG00000163584	-1.01282	9.08e-45	1.95e-43	1784.9	1924.44	1952.87	922.692	965.269	917.008	RPL22L1
ENSG00000177721	-1.01284	0.00283212	0.00577811	60.7722	46.3722	44.7484	19.6652	27.556	28.4344	ANXA2R
ENSG00000174899	-1.01343	5.41e-08	2.06e-07	155.307	164.621	175.551	81.8073	85.0993	78.1945	PQLC2L
ENSG00000257921	-1.01439	0.0251933	0.0429291	21.3828	30.1419	30.9797	14.9456	15.3989	10.1551	AC025165.3
ENSG00000218175	-1.01466	0.0121114	0.0220217	30.3861	46.3722	43.601	14.9456	29.9874	14.2172	AC016739.1
ENSG00000237125	-1.01471	6.2e-06	1.88e-05	157.557	129.842	100.971	63.7153	66.4585	61.9463	HAND2-AS1
ENSG00000198743	-1.01496	0.000163383	0.000412252	11565.8	5912.45	9655.33	4753.47	4452.72	4220.47	SLC5A3
ENSG00000067840	-1.01649	0.0019703	0.00412782	56.2705	60.2838	49.338	25.1715	21.0722	36.5585	PDZD4
ENSG00000087494	-1.01652	2.76e-17	2.13e-16	522.19	462.562	438.305	232.049	240.709	230.521	PTHLH
ENSG00000118495	-1.01689	2.04e-50	5.17e-49	2383.62	2374.25	2204.14	1108.33	1169.51	1163.78	PLAGL1
ENSG00000167513	-1.017	3.04e-08	1.19e-07	164.31	215.631	176.699	89.6733	94.8249	90.3806	CDT1
ENSG00000196205	-1.0173	2.8e-40	5.19e-39	2396	2664.08	2674.58	1155.53	1344.57	1323.21	EEF1A1P5
ENSG00000155760	-1.01745	0.000157029	0.000396986	3110.63	1697.22	2923.56	1261.72	1221.38	1336.41	FZD7
ENSG00000168386	-1.01759	2.62e-18	2.15e-17	805.794	840.495	620.74	383.865	383.352	351.367	FILIP1L
ENSG00000067113	-1.01857	1.17e-40	2.19e-39	2322.85	2189.92	2622.94	1153.17	1201.12	1167.84	PLPP1
ENSG00000101096	-1.01891	0.00203037	0.00424321	46.1418	92.7443	57.3697	38.5438	33.2292	24.3723	NFATC2
ENSG00000160886	-1.01999	6.42e-16	4.59e-15	474.923	419.668	539.275	232.049	225.31	250.832	LY6K
ENSG00000174529	-1.02003	0.0199903	0.0347958	37.1385	33.6198	22.9479	11.7991	21.0722	13.2017	TMEM81
ENSG00000154920	-1.02057	0.0017945	0.00378799	66.3992	55.6466	53.9275	21.2384	25.935	40.6205	EME1
ENSG00000166165	-1.02064	1.04e-61	3.49e-60	5004.7	5529.88	5474.22	2639.86	2520.56	2732.74	CKB
ENSG00000183287	-1.02134	5.81e-30	7.91e-29	1060.14	1101.34	1065.93	513.655	583.538	490.493	CCBE1
ENSG00000078401	-1.02187	0.000661164	0.00150477	57.3959	67.2396	58.5171	30.6777	29.9874	29.4499	EDN1
ENSG00000117461	-1.02279	9.71e-50	2.45e-48	2514.17	2315.13	2324.62	1216.1	1179.23	1123.16	PIK3R3
ENSG00000113161	-1.0228	1.16e-53	3.22e-52	4939.43	4594.32	4435.83	2270.15	2446.81	2154.92	HMGCR
ENSG00000123094	-1.02454	9.24e-39	1.65e-37	14534.7	11048.2	12977	6362.87	6563.18	6027.07	RASSF8
ENSG00000214485	-1.0247	0.00127713	0.00277478	51.7689	71.8768	57.3697	22.025	35.6607	31.4809	RPL7P1
ENSG00000168003	-1.02525	1.58e-65	5.86e-64	17753.4	15202	16570.7	8028.12	8005.82	8301.82	SLC3A2
ENSG00000173517	-1.02535	1.73e-59	5.52e-58	5341.2	5442.93	5241.3	2794.03	2659.15	2413.87	PEAK1
ENSG00000100526	-1.0256	2.29e-05	6.46e-05	92.2837	118.249	106.708	46.4099	63.2166	45.6981	CDKN3
ENSG00000178127	-1.02604	1.42e-49	3.53e-48	2613.2	2420.63	2751.45	1260.15	1254.61	1310.01	NDUFV2
ENSG00000156471	-1.02641	1.98e-49	4.89e-48	4171.9	3731.8	4453.04	1992.48	2065.08	2008.68	PTDSS1
ENSG00000065621	-1.02817	5.83e-34	9.02e-33	1221.07	1123.37	1294.26	595.463	601.368	586.966	GSTO2
ENSG00000042832	-1.02846	0.0009166	0.0020365	74.2771	104.337	58.5171	49.5563	25.1246	41.636	TG
ENSG00000153044	-1.02863	1.11e-09	4.99e-09	192.445	208.675	231.774	105.406	102.119	102.567	CENPH
ENSG00000196739	-1.02904	2.78e-26	3.24e-25	1861.43	1670.56	1391.79	802.34	759.41	853.031	COL27A1
ENSG00000147408	-1.02925	4.81e-62	1.64e-60	3327.84	3499.94	3206.97	1628.28	1663.89	1623.8	CSGALNACT1
ENSG00000029534	-1.02946	6.09e-07	2.07e-06	154.181	158.825	157.193	95.9662	60.7852	73.1169	ANK1
ENSG00000157613	-1.03	1.49e-57	4.55e-56	3672.21	3450.09	3408.91	1669.18	1669.57	1822.85	CREB3L1
ENSG00000197647	-1.03124	3.08e-08	1.2e-07	167.686	172.736	183.583	74.7278	96.4459	85.3031	ZNF433
ENSG00000158270	-1.03191	1.18e-41	2.28e-40	1378.63	1366.82	1395.23	666.257	697.814	660.083	COLEC12
ENSG00000105696	-1.03208	1.36e-11	7.18e-11	262.221	245.772	287.996	121.924	133.727	134.048	TMEM59L
ENSG00000165775	-1.03213	7.65e-43	1.54e-41	1658.86	1614.91	1592.58	745.705	825.868	809.364	FUNDC2
ENSG00000130222	-1.03224	0.0134731	0.0242616	34.8877	34.7791	30.9797	22.8116	13.778	12.1862	GADD45G
ENSG00000185480	-1.0324	1.18e-07	4.33e-07	167.686	156.506	144.572	83.3805	76.9946	68.0393	PARPBP
ENSG00000218052	-1.03398	2.91e-05	8.11e-05	92.2837	102.019	112.445	39.3304	60.7852	49.7601	ADAMTS7P4
ENSG00000133687	-1.03471	4.43e-79	2.18e-77	11011	10445.3	11047.1	5507.04	5337.75	5015.62	TMTC1
ENSG00000276266	-1.03544	0.0122435	0.0222359	43.891	54.4873	21.8005	22.8116	14.5884	21.3258	FP325318.1
ENSG00000150961	-1.03554	1.45e-68	5.73e-67	7461.47	6736.71	7274.48	3561.76	3574.98	3334.94	SEC24D
ENSG00000259024	-1.03562	0.000377447	0.000895619	82.155	59.1245	63.1067	33.0375	33.2292	33.5119	TVP23C-CDRT4
ENSG00000083457	-1.03565	4.2e-12	2.31e-11	326.369	278.233	276.522	132.15	155.61	142.172	ITGAE
ENSG00000272077	-1.03565	0.00398226	0.00792305	54.0197	35.9384	44.7484	22.025	25.1246	18.2792	AC124045.1
ENSG00000239264	-1.0367	1.08e-24	1.19e-23	1347.12	1117.57	1079.7	578.944	522.753	628.602	TXNDC5
ENSG00000088832	-1.0367	3.81e-79	1.88e-77	21865.6	23449.2	24753.9	11468.7	11155.3	11531.1	FKBP1A
ENSG00000236423	-1.03886	0.0222454	0.038313	46.1418	23.1861	22.9479	16.5188	11.3466	17.2637	LINC01134
ENSG00000185972	-1.04002	0.00457155	0.00899546	31.5115	66.0803	60.8119	30.6777	28.3664	17.2637	CCIN
ENSG00000255399	-1.04016	6.56e-32	9.54e-31	1412.39	1241.61	1445.72	704.801	677.552	608.292	TBX5-AS1
ENSG00000167034	-1.04085	5.9e-41	1.11e-39	1361.75	1447.97	1356.22	686.709	654.049	684.456	NKX3-1
ENSG00000114784	-1.04124	7.24e-42	1.41e-40	2258.7	2092.54	1944.83	969.101	1068.2	1022.62	EIF1B
ENSG00000167535	-1.04169	1.25e-22	1.26e-21	2488.28	1697.22	2174.31	980.114	997.688	1114.02	CACNB3
ENSG00000059573	-1.04314	2.34e-60	7.69e-59	4750.36	5231.94	5411.11	2488.83	2570.81	2407.78	ALDH18A1
ENSG00000164107	-1.04564	1.13e-06	3.74e-06	163.185	111.293	175.551	74.7278	72.1318	71.0859	HAND2
ENSG00000162840	-1.04616	0.00937094	0.0174457	28.1353	33.6198	49.338	14.9456	17.8303	21.3258	MT2P1
ENSG00000137449	-1.04634	1.18e-51	3.12e-50	4592.8	4015.83	3904.58	2067.21	2007.53	1983.3	CPEB2
ENSG00000091262	-1.04728	0.00180499	0.00380824	56.2705	52.1687	45.8958	20.4518	30.7978	23.3568	ABCC6
ENSG00000139514	-1.04805	2.68e-37	4.6e-36	2571.56	2085.59	2378.55	1198	1128.17	1074.41	SLC7A1
ENSG00000074211	-1.04888	1.78e-05	5.1e-05	104.663	84.6292	103.266	51.9161	44.5758	44.6826	PPP2R2C
ENSG00000269821	-1.04964	1.38e-05	4e-05	165.435	163.462	88.3494	71.5814	64.8376	64.9928	KCNQ1OT1
ENSG00000130635	-1.04995	1.16e-89	6.9e-88	22010.8	23660.2	21768.4	10926.8	10516.7	11131	COL5A1
ENSG00000206535	-1.05006	0.00298612	0.00607335	47.2672	37.0977	58.5171	25.1715	18.6408	25.3878	LNP1
ENSG00000136542	-1.05171	2.46e-88	1.42e-86	8617.27	8388.72	8232.56	4124.19	4146.36	3900.58	GALNT5
ENSG00000101057	-1.05246	0.00015005	0.00038053	88.9074	71.8768	67.6963	39.3304	38.9025	31.4809	MYBL2
ENSG00000165389	-1.05251	9.15e-63	3.17e-61	6670.31	6845.69	7528.06	3220.37	3544.18	3381.66	SPTSSA
ENSG00000112473	-1.05325	1.07e-62	3.71e-61	10085.9	8691.3	10047.7	4562.33	4683.7	4644.95	SLC39A7
ENSG00000079150	-1.05386	2.72e-43	5.58e-42	1484.42	1406.24	1508.82	696.148	727.802	694.611	FKBP7
ENSG00000182379	-1.05446	5.28e-25	5.87e-24	743.896	864.841	915.621	394.877	397.13	424.484	NXPH4
ENSG00000186994	-1.05459	0.000336038	0.000804325	55.1451	70.7175	72.2859	33.0375	30.7978	31.4809	KANK3
ENSG00000233476	-1.05486	7.57e-10	3.46e-09	220.58	222.586	203.089	88.1001	110.224	113.737	EEF1A1P6
ENSG00000102359	-1.05487	1.02e-57	3.15e-56	3405.49	3035.06	3384.81	1594.46	1570.69	1563.89	SRPX2
ENSG00000232818	-1.05534	0.00859757	0.0160923	33.7623	42.8942	32.127	15.7322	13.778	23.3568	RPS2P32
ENSG00000070756	-1.05572	1.29e-122	1.32e-120	21893.7	21546.8	21389.7	10424.9	10372.4	10389.7	PABPC1
ENSG00000175426	-1.05582	8.86e-08	3.31e-07	154.181	255.047	200.794	89.6733	106.171	97.4892	PCSK1
ENSG00000107736	-1.05584	0.000249588	0.00061117	81.0296	75.3547	63.1067	26.7447	39.713	39.605	CDH23
ENSG00000185046	-1.05609	0.0121433	0.0220704	31.5115	38.257	36.7166	11.7991	25.935	13.2017	ANKS1B
ENSG00000198855	-1.05659	9.65e-21	8.87e-20	788.913	689.786	651.72	311.497	383.352	329.026	FICD
ENSG00000113273	-1.05781	1.67e-38	2.96e-37	1667.86	1627.66	1501.94	733.906	833.973	735.231	ARSB
ENSG00000013375	-1.05793	2.3e-60	7.58e-59	3376.23	3130.12	3260.9	1601.53	1608.78	1477.57	PGM3
ENSG00000128016	-1.05801	5.76e-43	1.17e-41	4528.65	4934	3935.56	2142.72	2052.11	2242.25	ZFP36
ENSG00000072657	-1.05893	5.24e-14	3.33e-13	343.25	359.384	330.45	162.828	187.218	144.203	TRHDE
ENSG00000231084	-1.06157	0.00329573	0.0066529	34.8877	47.5315	48.1906	22.025	21.0722	19.2947	RPL22P24
ENSG00000139629	-1.06212	1.5e-62	5.17e-61	3251.31	3184.61	3332.03	1623.56	1582.04	1468.43	GALNT6
ENSG00000154102	-1.06226	0.000129624	0.0003314	72.0263	70.7175	76.8754	36.184	38.0921	30.4654	C16orf74
ENSG00000183092	-1.06326	0.00356647	0.00715609	31.5115	63.7617	48.1906	22.025	25.1246	21.3258	BEGAIN
ENSG00000114999	-1.06436	3.76e-51	9.81e-50	2938.45	2681.47	3104.85	1427.69	1407.79	1334.38	TTL
ENSG00000203805	-1.06494	7.16e-06	2.15e-05	112.541	105.497	105.56	55.8492	40.5235	58.8997	PLPP4
ENSG00000250264	-1.06523	0.0103442	0.0190821	27.0099	44.0535	29.8323	14.9456	17.0199	16.2482	AL669918.1
ENSG00000100934	-1.06569	8.09e-80	4.06e-78	9576.12	8843.17	9422.4	4592.22	4476.22	4228.59	SEC23A
ENSG00000140406	-1.06766	1.67e-47	3.92e-46	2212.56	2056.6	2158.25	1039.9	945.007	1084.57	TLNRD1
ENSG00000164520	-1.0686	2.24e-06	7.15e-06	108.039	122.886	110.15	58.209	48.6282	55.8532	RAET1E
ENSG00000258674	-1.06963	0.000453521	0.00106234	76.5279	67.2396	51.6328	25.9581	34.8502	32.4964	AC011448.1
ENSG00000259332	-1.0697	0.015686	0.0279036	28.1353	25.5047	36.7166	10.2259	18.6408	14.2172	ST20-MTHFS
ENSG00000244398	-1.07022	3.1e-10	1.47e-09	212.703	266.64	263.901	122.711	132.107	97.4892	AC116533.1
ENSG00000180773	-1.07073	2.7e-29	3.58e-28	2302.59	1676.35	1980.4	954.943	949.87	932.241	SLC36A4
ENSG00000280351	-1.07076	0.000740138	0.00166821	54.0197	54.4873	58.5171	29.8911	25.935	23.3568	AC127496.7
ENSG00000115318	-1.07091	3.55e-47	8.21e-46	4619.81	5758.26	5113.94	2447.93	2386.02	2541.83	LOXL3
ENSG00000074416	-1.07202	2.35e-94	1.55e-92	11143.8	10338.7	11104.5	5172.74	5149.72	5178.1	MGLL
ENSG00000091622	-1.07228	6.49e-09	2.72e-08	186.818	183.17	184.731	96.7528	72.1318	95.4582	PITPNM3
ENSG00000162409	-1.07238	2.85e-24	3.1e-23	618.976	629.502	584.024	286.325	303.116	281.297	PRKAA2
ENSG00000176597	-1.07246	5.44e-64	1.95e-62	5430.11	5594.8	5123.12	2530.52	2731.28	2412.86	B3GNT5
ENSG00000164850	-1.0725	1.15e-26	1.36e-25	1201.94	1019.03	1341.3	594.676	551.93	546.346	GPER1
ENSG00000102794	-1.07366	0.000111495	0.000288127	91.1583	99.7001	87.202	26.7447	54.3015	51.7911	ACOD1
ENSG00000075643	-1.07386	4.09e-39	7.37e-38	1327.98	1298.42	1349.34	678.843	615.146	592.044	MOCOS
ENSG00000135363	-1.07517	3.1e-09	1.34e-08	221.706	209.834	167.52	97.5394	86.7202	100.536	LMO2
ENSG00000133818	-1.07618	6.85e-38	1.19e-36	5113.87	3939.31	4817.91	2163.17	2329.29	2084.85	RRAS2
ENSG00000164543	-1.07646	3.87e-32	5.68e-31	3237.81	2508.73	3315.97	1360.83	1518.01	1418.67	STK17A
ENSG00000257122	-1.07647	4.29e-13	2.55e-12	387.141	293.304	306.354	156.535	152.368	159.435	RRN3P3
ENSG00000047849	-1.07841	1.38e-110	1.19e-108	22627.5	22819.7	21854.4	10940.9	10578.2	10348.1	MAP4
ENSG00000134245	-1.07865	5.88e-14	3.72e-13	337.623	300.26	287.996	148.669	149.126	140.141	WNT2B
ENSG00000115594	-1.07919	1.53e-77	7.28e-76	38989.8	34427.8	39220.2	18024.3	18041	17243.4	IL1R1
ENSG00000278126	-1.07927	0.0146771	0.026249	36.0131	24.3454	35.5692	10.2259	21.8827	13.2017	AC139768.1
ENSG00000144674	-1.07975	2.67e-71	1.12e-69	9764.06	9063.44	9175.71	4703.92	4411.39	4128.06	GOLGA4
ENSG00000149380	-1.08388	2.73e-85	1.47e-83	5380.59	5737.39	5730.09	2639.86	2675.36	2632.21	P4HA3
ENSG00000107968	-1.08468	2.71e-10	1.29e-09	539.072	329.242	349.955	165.188	214.774	194.978	MAP3K8
ENSG00000197714	-1.08488	1.28e-07	4.71e-07	171.062	172.736	134.245	62.1421	76.9946	87.3341	ZNF460
ENSG00000152127	-1.08558	7.8e-47	1.79e-45	3583.31	3048.97	3530.53	1709.3	1561.77	1515.14	MGAT5
ENSG00000107249	-1.08655	6.51e-52	1.74e-50	2489.41	2526.12	2422.15	1248.35	1073.06	1181.04	GLIS3
ENSG00000170525	-1.08715	7.25e-44	1.52e-42	17896.3	13560.4	16733.6	7542	7467.67	7674.23	PFKFB3
ENSG00000102158	-1.08721	1.99e-82	1.04e-80	5288.3	5259.76	5163.28	2446.35	2573.24	2372.24	MAGT1
ENSG00000086062	-1.08914	2.57e-126	2.8e-124	24706.1	24224.8	23784.3	11519.1	11326.3	11333.1	B4GALT1
ENSG00000168811	-1.08923	1.24e-08	5.03e-08	175.564	191.285	159.488	87.3135	90.7726	68.0393	IL12A
ENSG00000140526	-1.08946	1.48e-63	5.19e-62	6639.92	5932.16	5795.49	2862.47	2998.74	2768.29	ABHD2
ENSG00000146457	-1.08947	8.84e-104	6.83e-102	16977.9	16165.3	16143.8	7460.98	7922.34	7779.84	WTAP
ENSG00000177034	-1.08984	6.64e-37	1.12e-35	1766.89	1771.42	1491.61	737.839	805.607	821.55	MTX3
ENSG00000211448	-1.09007	4.24e-17	3.25e-16	444.537	395.323	497.969	205.305	225.31	197.009	DIO2
ENSG00000106484	-1.09178	6.45e-07	2.18e-06	176.689	183.17	125.066	65.2885	95.6354	66.0083	MEST
ENSG00000124875	-1.09185	5.88e-70	2.39e-68	10843.3	10367.7	9519.93	4544.24	4901.72	4975	CXCL6
ENSG00000152580	-1.09387	0.000290663	0.000703063	61.8976	73.0361	63.1067	32.2509	23.5036	37.574	IGSF10
ENSG00000180509	-1.09395	0.000950791	0.00210586	59.6468	44.0535	55.0749	22.025	24.3141	28.4344	KCNE1
ENSG00000154153	-1.09499	4.26e-12	2.34e-11	279.102	281.711	236.363	137.656	114.276	120.846	RETREG1
ENSG00000233554	-1.09625	0.00752714	0.0142345	23.6336	46.3722	41.3062	18.8786	18.6408	14.2172	B4GALT1-AS1
ENSG00000224699	-1.09644	0.00427124	0.00844854	49.5181	53.328	32.127	14.1589	20.2617	29.4499	LAMTOR5-AS1
ENSG00000220842	-1.09732	0.000215439	0.000533155	82.155	66.0803	58.5171	26.7447	35.6607	34.5274	RPL21P16
ENSG00000278974	-1.09749	6.61e-09	2.76e-08	226.208	162.303	181.288	81.0207	92.3935	93.4272	AC093909.6
ENSG00000159217	-1.09835	3.11e-22	3.07e-21	518.814	511.253	542.718	250.928	228.552	255.909	IGF2BP1
ENSG00000132846	-1.09837	1.85e-11	9.66e-11	288.105	267.799	377.493	155.748	154.8	123.893	ZBED3
ENSG00000120337	-1.09891	1.52e-10	7.37e-10	235.211	271.277	203.089	100.686	107.792	123.893	TNFSF18
ENSG00000106823	-1.09892	1.25e-13	7.71e-13	344.376	344.313	436.01	189.573	187.218	146.234	ECM2
ENSG00000125675	-1.09898	0.000113004	0.000291761	86.6566	97.3815	61.9593	31.4643	36.4711	47.7291	GRIA3
ENSG00000179348	-1.09906	3.99e-07	1.38e-06	131.673	112.452	128.508	58.209	55.1119	60.9308	GATA2
ENSG00000131473	-1.10103	3.69e-93	2.35e-91	21997.3	20081.5	22034.6	10232.2	9948.51	9705.25	ACLY
ENSG00000274213	-1.10225	0.0109405	0.0200819	51.7689	31.3012	21.8005	14.9456	18.6408	15.2327	AC015912.3
ENSG00000100292	-1.10308	9.23e-66	3.46e-64	4017.72	4173.49	3739.36	1799.76	1935.4	1817.77	HMOX1
ENSG00000122483	-1.10349	4.18e-14	2.68e-13	282.478	288.667	277.669	129.79	136.969	127.955	CCDC18
ENSG00000123612	-1.10354	0.00308067	0.00624622	56.2705	33.6198	41.3062	22.8116	17.0199	21.3258	ACVR1C
ENSG00000128298	-1.10377	1.07e-07	3.95e-07	129.422	169.258	158.34	60.5688	81.0469	71.0859	BAIAP2L2
ENSG00000246695	-1.10524	9.39e-27	1.12e-25	1185.06	964.541	927.095	471.965	457.105	502.679	RASSF8-AS1
ENSG00000154917	-1.10594	4.63e-07	1.6e-06	127.171	122.886	114.739	51.1295	61.5957	56.8687	RAB6B
ENSG00000189067	-1.10603	1.02e-72	4.34e-71	3797.14	4110.89	4096.2	1806.84	1913.52	1856.36	LITAF
ENSG00000167779	-1.1061	2.39e-96	1.63e-94	44538.1	47951.1	49819.9	21805.6	21714.1	22592.1	IGFBP6
ENSG00000167992	-1.10653	7.64e-08	2.87e-07	149.68	137.957	134.245	71.5814	58.3538	66.0083	VWCE
ENSG00000100058	-1.1066	7.55e-33	1.13e-31	866.566	939.036	983.317	438.927	414.96	441.748	CRYBB2P1
ENSG00000119938	-1.10733	3.12e-27	3.8e-26	1472.04	1760.98	2069.9	871.562	779.672	809.364	PPP1R3C
ENSG00000276107	-1.10818	0.00589813	0.0113909	38.264	39.4163	29.8323	19.6652	12.9675	17.2637	AC037198.1
ENSG00000164111	-1.10838	2.72e-92	1.7e-90	45670.3	42399.2	46125.3	20314.9	21870.5	20053.3	ANXA5
ENSG00000255282	-1.10961	0.0218009	0.0376504	56.2705	26.664	16.0635	11.0125	17.8303	17.2637	WTAPP1
ENSG00000022267	-1.10978	3.23e-49	7.94e-48	3210.8	2716.25	3255.16	1408.03	1449.93	1396.33	FHL1
ENSG00000157510	-1.10983	4.49e-35	7.22e-34	1795.03	2068.2	2346.42	914.039	983.91	979.97	AFAP1L1
ENSG00000101447	-1.10991	1.88e-06	6.04e-06	112.541	133.32	106.708	47.9831	49.4386	67.0238	FAM83D
ENSG00000164171	-1.11	6.55e-72	2.77e-70	51370.5	45793.7	49181.9	23853.9	23161.6	20779.4	ITGA2
ENSG00000160460	-1.11029	1.7e-05	4.86e-05	75.4025	100.859	94.0864	45.6233	39.713	39.605	SPTBN4
ENSG00000177311	-1.11114	1.29e-12	7.38e-12	17262.7	11864.3	15643.6	7014.19	7054.33	6656.69	ZBTB38
ENSG00000189129	-1.11145	5.42e-23	5.56e-22	657.24	784.849	811.208	330.375	324.998	389.957	PLAC9
ENSG00000158457	-1.11157	0.0124431	0.0225718	40.5148	30.1419	29.8323	12.5857	24.3141	9.13961	TSPAN33
ENSG00000152749	-1.1124	3.44e-60	1.12e-58	3694.72	3220.55	3468.57	1538.61	1647.68	1617.71	GPR180
ENSG00000164045	-1.11262	3.04e-10	1.44e-09	220.58	188.967	193.91	84.9537	91.583	103.582	CDC25A
ENSG00000279148	-1.11307	0.00256706	0.00527087	54.0197	49.8501	36.7166	29.1045	15.3989	20.3103	AC126474.1
ENSG00000148344	-1.11498	4.95e-74	2.22e-72	5897.15	6715.85	6102.99	2854.6	2857.72	2929.75	PTGES
ENSG00000029153	-1.11508	3.95e-61	1.32e-59	2612.08	2647.85	2647.04	1189.35	1301.61	1156.67	ARNTL2
ENSG00000067082	-1.11674	1.99e-86	1.1e-84	29960.7	34369.9	31579.7	14507.4	14643.6	15078.3	KLF6
ENSG00000006016	-1.11783	9.28e-56	2.72e-54	3183.79	2988.69	3525.94	1459.16	1483.97	1527.33	CRLF1
ENSG00000168028	-1.11892	1.98e-116	1.81e-114	19742	20348.1	20477.6	9419.63	9507.62	8955.81	RPSA
ENSG00000139618	-1.11983	1.42e-22	1.43e-21	1347.12	936.717	1262.13	563.212	562.466	504.71	BRCA2
ENSG00000248144	-1.11983	0.0105227	0.0193799	28.1353	33.6198	39.0114	15.7322	21.8827	8.1241	ADH1C
ENSG00000136160	-1.11993	6.28e-30	8.53e-29	1158.05	913.531	1026.92	485.337	470.072	470.182	EDNRB
ENSG00000051180	-1.12015	1.38e-05	4e-05	88.9074	97.3815	79.1702	44.0501	36.4711	41.636	RAD51
ENSG00000062582	-1.12019	3.77e-28	4.77e-27	1514.8	1165.1	1452.6	586.023	622.441	695.626	MRPS24
ENSG00000148926	-1.1206	4.88e-79	2.39e-77	8151.35	8846.65	8608.9	3687.62	4128.53	3961.51	ADM
ENSG00000272941	-1.12067	2.01e-11	1.05e-10	357.881	267.799	245.542	127.431	128.054	146.234	AC083862.2
ENSG00000113140	-1.12074	1.31e-111	1.16e-109	158821	164356	175260	75379.9	76990.5	76840.8	SPARC
ENSG00000254859	-1.1224	0.00361006	0.00723501	43.891	38.257	45.8958	24.3849	11.3466	23.3568	AC067930.4
ENSG00000233237	-1.12274	2.28e-06	7.27e-06	234.085	124.046	134.245	81.0207	78.6155	66.0083	LINC00472
ENSG00000179222	-1.12379	2.65e-91	1.63e-89	8005.05	7355.78	7731.14	3604.24	3564.44	3425.32	MAGED1
ENSG00000121743	-1.12386	1.16e-09	5.22e-09	169.937	186.648	188.173	75.5144	94.0145	80.2255	GJA3
ENSG00000005513	-1.12393	0.0129873	0.0234489	32.6369	32.4605	21.8005	14.1589	9.72563	16.2482	SOX8
ENSG00000125775	-1.12503	1.02e-12	5.85e-12	285.854	252.728	283.406	110.912	121.57	146.234	SDCBP2
ENSG00000131634	-1.12513	5.24e-20	4.67e-19	483.927	513.572	567.96	269.02	228.552	218.335	TMEM204
ENSG00000240929	-1.12517	0.000671582	0.00152705	59.6468	54.4873	44.7484	23.5982	26.7455	22.3413	HIST2H2BB
ENSG00000225178	-1.12688	1.4e-31	2.02e-30	845.183	853.248	833.008	352.401	394.699	414.329	RPSAP58
ENSG00000126777	-1.12693	2.96e-95	1.99e-93	22792.9	22346.7	24670.1	10743.5	10954.3	10263.8	KTN1
ENSG00000234327	-1.12735	0.000813961	0.00182179	49.5181	52.1687	72.2859	20.4518	23.5036	36.5585	AC012146.1
ENSG00000019991	-1.12823	6.69e-83	3.49e-81	11717.8	13174.3	12631.7	5842.14	5865.37	5454.32	HGF
ENSG00000115252	-1.12861	0.00494791	0.00968223	54.0197	41.7349	25.2427	18.8786	15.3989	21.3258	PDE1A
ENSG00000104356	-1.12983	6.82e-21	6.29e-20	680.873	543.713	725.153	313.857	279.612	297.545	POP1
ENSG00000103489	-1.13024	3.18e-70	1.3e-68	2635.71	2662.92	2711.29	1248.35	1234.34	1173.93	XYLT1
ENSG00000188487	-1.13062	0.000685991	0.00155648	61.8976	45.2128	53.9275	22.8116	29.1769	21.3258	INSC
ENSG00000064042	-1.13159	1.32e-27	1.63e-26	824.926	925.124	797.439	419.262	397.13	343.243	LIMCH1
ENSG00000174827	-1.13175	0.0278581	0.0470408	27.0099	15.0709	26.3901	11.0125	7.29422	13.2017	PDZK1
ENSG00000153902	-1.13177	0.000137031	0.000349116	73.1517	89.2664	53.9275	31.4643	35.6607	31.4809	LGI4
ENSG00000122729	-1.13193	1.73e-45	3.8e-44	2633.46	2224.7	2245.45	1058.77	1143.57	1037.85	ACO1
ENSG00000277702	-1.13235	0.000299763	0.00072361	54.0197	61.4431	68.8437	33.8242	22.6931	27.4188	AC239859.6
ENSG00000112245	-1.1327	2.04e-73	8.89e-72	16435.5	13940.6	15886.8	6936.31	7184.81	6977.59	PTP4A1
ENSG00000060982	-1.13455	1.87e-59	5.95e-58	3633.95	4205.95	3906.88	1798.97	1868.13	1679.66	BCAT1
ENSG00000145362	-1.13507	3.85e-24	4.15e-23	691.002	766.3	711.385	372.066	330.672	281.297	ANK2
ENSG00000089472	-1.13546	4.36e-33	6.6e-32	890.2	1002.8	1037.24	469.605	435.222	427.531	HEPH
ENSG00000087301	-1.13576	3.03e-09	1.31e-08	227.333	154.187	219.152	89.6733	98.0668	85.3031	TXNDC16
ENSG00000144655	-1.13667	8.13e-56	2.39e-54	2478.15	2316.29	2598.85	1098.11	1188.15	1074.41	CSRNP1
ENSG00000069869	-1.13801	2.04e-33	3.1e-32	3918.68	2791.6	3594.79	1593.67	1582.04	1506.01	NEDD4
ENSG00000197653	-1.1387	0.0149366	0.0266738	24.759	26.664	32.127	16.5188	13.778	7.10859	DNAH10
ENSG00000169504	-1.13944	3.48e-100	2.57e-98	72746.5	79394.9	80132.9	35012.7	36472.7	33948.6	CLIC4
ENSG00000248187	-1.14024	2.46e-06	7.83e-06	99.0361	114.771	115.887	47.1965	40.5235	62.9618	AC078850.1
ENSG00000245532	-1.14031	0.000683196	0.00155097	113025	111062	52419.9	39217.1	37197.3	49026.9	NEAT1
ENSG00000267774	-1.14035	0.00114085	0.00249721	60.7722	38.257	63.1067	17.3054	29.1769	27.4188	AC010776.2
ENSG00000158859	-1.14078	8.06e-100	5.9e-98	10384.2	9999	10669.6	4646.5	4545.92	4894.77	ADAMTS4
ENSG00000133138	-1.14112	2.87e-41	5.47e-40	1182.81	1239.3	1318.36	552.199	598.126	544.315	TBC1D8B
ENSG00000280987	-1.14171	0.000100604	0.000261453	75.4025	77.6734	66.5489	43.2635	29.1769	26.4033	MATR3
ENSG00000272711	-1.14267	0.00042978	0.00101133	48.3927	64.921	66.5489	22.025	34.8502	24.3723	AC019069.1
ENSG00000161249	-1.1439	4.56e-17	3.49e-16	351.128	340.835	349.955	171.481	149.937	149.28	DMKN
ENSG00000075702	-1.14399	1.26e-05	3.67e-05	113.666	85.7885	89.4968	51.9161	45.3863	32.4964	WDR62
ENSG00000085840	-1.14596	4.57e-05	0.000124365	68.65	75.3547	80.3176	29.1045	33.2292	39.605	ORC1
ENSG00000187699	-1.14623	0.0203973	0.0354388	21.3828	34.7791	19.5057	14.9456	8.91516	10.1551	C2orf88
ENSG00000138166	-1.14656	8.92e-94	5.72e-92	5010.33	5167.02	4854.63	2243.41	2264.45	2282.87	DUSP5
ENSG00000263432	-1.14689	0.0144066	0.0258032	22.5082	25.5047	30.9797	10.2259	10.5361	15.2327	RN7SL689P
ENSG00000057657	-1.14735	8.65e-68	3.36e-66	2643.59	2467	2484.11	1119.34	1161.4	1148.54	PRDM1
ENSG00000204622	-1.14914	1.27e-13	7.84e-13	239.712	270.118	289.143	118.778	121.57	119.83	HLA-J
ENSG00000169330	-1.15134	2.29e-08	9.06e-08	245.34	162.303	158.34	84.9537	93.204	76.1635	KIAA1024
ENSG00000197780	-1.15163	5.64e-59	1.78e-57	2321.72	2104.14	2227.09	954.156	1019.57	1022.62	TAF13
ENSG00000196517	-1.15174	1.73e-10	8.37e-10	5777.86	3772.37	5038.21	2123.06	2099.93	2343.8	SLC6A9
ENSG00000074695	-1.15199	2.68e-123	2.76e-121	12165.7	12335	12679.9	5518.06	5687.87	5524.39	LMAN1
ENSG00000237732	-1.15216	0.00442855	0.00873531	36.0131	33.6198	36.7166	14.1589	20.2617	13.2017	AC010980.1
ENSG00000148082	-1.15233	1.64e-43	3.38e-42	1969.47	1649.69	1989.58	845.604	857.477	819.519	SHC3
ENSG00000189343	-1.15352	6.89e-11	3.45e-10	213.828	199.4	198.499	81.0207	104.551	89.3651	RPS2P46
ENSG00000183856	-1.15425	9.59e-13	5.53e-12	317.366	272.436	236.363	113.272	130.486	127.955	IQGAP3
ENSG00000099337	-1.15434	3.96e-30	5.42e-29	1017.37	833.539	945.453	398.81	406.045	453.934	KCNK6
ENSG00000115486	-1.15447	3.22e-64	1.16e-62	2426.39	2329.04	2490.99	1113.84	1031.73	1110.97	GGCX
ENSG00000075073	-1.15499	0.000852505	0.00190255	67.5246	57.9652	39.0114	29.1045	25.935	18.2792	TACR2
ENSG00000175538	-1.1558	0.00399762	0.00795081	45.0164	57.9652	57.3697	8.65269	26.7455	37.574	KCNE3
ENSG00000197694	-1.15607	2.82e-88	1.62e-86	16675.2	16360.1	15302.8	7671.79	7176.71	6837.45	SPTAN1
ENSG00000233608	-1.15676	5.1e-75	2.32e-73	3343.59	3389.8	3475.46	1500.85	1465.33	1616.7	TWIST2
ENSG00000078098	-1.15737	2.22e-45	4.85e-44	1685.87	1656.65	1489.32	737.052	673.5	757.572	FAP
ENSG00000119514	-1.15848	3.59e-20	3.22e-19	497.431	650.369	659.752	277.673	283.664	246.77	GALNT12
ENSG00000095794	-1.1588	5.46e-48	1.3e-46	1770.27	1722.73	1757.81	722.893	860.719	767.728	CREM
ENSG00000125351	-1.1595	6.71e-27	8.05e-26	839.556	674.715	728.596	346.108	320.135	338.166	UPF3B
ENSG00000258088	-1.16073	0.00323562	0.00654011	45.0164	57.9652	28.6849	25.9581	15.3989	17.2637	AC078820.1
ENSG00000170017	-1.16084	2.88e-90	1.74e-88	13931.5	12294.4	13422.2	6071.04	5885.63	5774.21	ALCAM
ENSG00000241764	-1.1618	1.57e-05	4.53e-05	146.303	89.2664	89.4968	37.7572	48.6282	59.9152	AC002467.1
ENSG00000115290	-1.16282	0.00079922	0.00179116	55.1451	44.0535	44.7484	22.8116	21.0722	20.3103	GRB14
ENSG00000105825	-1.16334	5.22e-78	2.51e-76	81869.1	70978.4	74204.3	32021.3	35985.7	33366.7	TFPI2
ENSG00000151229	-1.1642	7.53e-88	4.28e-86	4162.89	4049.45	3987.2	1837.52	1853.54	1749.73	SLC2A13
ENSG00000104237	-1.16506	0.00185555	0.00390814	39.3894	40.5756	44.7484	16.5188	16.2094	23.3568	RP1
ENSG00000225790	-1.16521	0.00660418	0.0126166	49.5181	27.8233	26.3901	14.1589	17.8303	14.2172	AC007953.1
ENSG00000178297	-1.16525	0.00569383	0.0110226	33.7623	49.8501	24.0953	18.092	14.5884	15.2327	TMPRSS9
ENSG00000102038	-1.16529	1.17e-77	5.55e-76	5283.8	4798.36	5393.9	2376.34	2270.12	2252.41	SMARCA1
ENSG00000213700	-1.16572	0.000221091	0.000546268	55.1451	66.0803	53.9275	25.1715	28.3664	24.3723	RPL17P50
ENSG00000001630	-1.16627	5.62e-52	1.5e-50	2783.14	2320.93	2590.82	1099.68	1188.96	1140.42	CYP51A1
ENSG00000167191	-1.16676	2.19e-07	7.86e-07	132.798	108.975	166.372	54.276	64.8376	62.9618	GPRC5B
ENSG00000249700	-1.16714	0.000207243	0.000514447	61.8976	63.7617	52.7802	26.7447	29.9874	22.3413	SRD5A3-AS1
ENSG00000188290	-1.16767	2.37e-40	4.4e-39	2059.5	2259.48	1952.87	942.357	819.385	1033.79	HES4
ENSG00000176890	-1.16784	1.78e-28	2.29e-27	738.269	796.442	796.292	370.493	301.495	366.6	TYMS
ENSG00000189223	-1.16885	2.88e-39	5.21e-38	3438.13	2905.22	3119.77	1276.67	1310.53	1627.87	PAX8-AS1
ENSG00000185022	-1.17023	4.43e-101	3.31e-99	6728.83	6771.49	7028.94	3011.92	2947.68	3166.37	MAFF
ENSG00000120051	-1.17063	3.17e-07	1.12e-06	126.046	135.639	103.266	46.4099	59.1643	56.8687	CFAP58
ENSG00000176076	-1.17098	0.00346945	0.00697791	32.6369	35.9384	42.4536	18.092	12.157	19.2947	KCNE5
ENSG00000125848	-1.17138	1.31e-11	6.93e-11	194.696	210.993	227.184	87.3135	102.119	91.3961	FLRT3
ENSG00000182287	-1.17203	2.75e-45	6e-44	1387.63	1286.83	1449.16	637.939	610.283	579.858	AP1S2
ENSG00000260727	-1.17247	0.00557792	0.0108179	40.5148	30.1419	33.2744	16.5188	9.72563	20.3103	SLC7A5P1
ENSG00000095380	-1.17482	4.68e-56	1.39e-54	2276.71	2200.36	2259.22	965.168	1088.46	927.163	NANS
ENSG00000166130	-1.17567	1.16e-76	5.41e-75	5217.4	5034.86	5454.71	2367.69	2430.6	2149.84	IKBIP
ENSG00000095585	-1.17644	0.00203516	0.00425114	40.5148	69.5582	33.2744	17.3054	21.0722	25.3878	BLNK
ENSG00000160326	-1.17684	9.37e-36	1.54e-34	937.467	876.434	940.864	409.823	376.058	434.639	SLC2A6
ENSG00000234380	-1.17966	1.4e-06	4.58e-06	102.412	110.134	129.656	60.5688	52.6805	36.5585	LINC01426
ENSG00000225173	-1.1797	0.000962539	0.00213077	45.0164	62.6024	42.4536	16.5188	21.8827	28.4344	AL662890.1
ENSG00000203876	-1.17976	0.0241881	0.0413323	21.3828	20.8675	21.8005	12.5857	6.48376	9.13961	ADD3-AS1
ENSG00000166250	-1.18029	2.43e-136	3.14e-134	38007.4	39258.7	39891.5	17313.2	17662.6	16717.4	CLMP
ENSG00000174010	-1.18075	1.73e-20	1.58e-19	1199.69	805.716	858.251	436.568	437.653	387.926	KLHL15
ENSG00000153923	-1.18252	6.44e-14	4.06e-13	300.485	328.083	279.964	141.589	149.937	106.629	CLCA3P
ENSG00000251136	-1.18332	5.2e-21	4.83e-20	617.85	678.193	493.38	254.861	257.729	276.219	AF117829.1
ENSG00000143891	-1.18356	1.57e-34	2.47e-33	1059.01	903.098	995.938	468.032	415.771	417.376	GALM
ENSG00000154258	-1.18579	2.16e-36	3.58e-35	1135.54	1097.86	964.959	498.71	452.242	453.934	ABCA9
ENSG00000156687	-1.18668	9.82e-27	1.17e-25	589.715	687.467	680.405	309.137	276.37	273.173	UNC5D
ENSG00000278291	-1.18698	0.0116488	0.0212511	18.0066	27.8233	40.1588	14.1589	11.3466	12.1862	AL161772.1
ENSG00000065809	-1.18753	2.17e-45	4.76e-44	1272.84	1211.47	1227.71	512.082	579.486	538.222	FAM107B
ENSG00000164199	-1.18793	0.00999114	0.018493	27.0099	45.2128	19.5057	14.1589	13.778	12.1862	ADGRV1
ENSG00000108829	-1.1903	3.56e-94	2.32e-92	9879.98	9152.7	10239.3	4158.8	4249.29	4422.56	LRRC59
ENSG00000231233	-1.1908	7.37e-07	2.48e-06	147.429	183.17	100.971	73.1546	51.87	63.9773	CFAP58-AS1
ENSG00000204257	-1.19114	6.08e-11	3.06e-10	186.818	192.444	172.109	77.0876	85.0993	79.21	HLA-DMA
ENSG00000140511	-1.19145	2.15e-61	7.22e-60	2035.87	2016.03	2172.02	863.696	917.451	946.458	HAPLN3
ENSG00000251201	-1.1915	6.66e-10	3.06e-09	211.577	159.984	209.973	81.8073	98.8773	73.1169	TMED7-TICAM2
ENSG00000034053	-1.19157	9.09e-32	1.31e-30	801.292	819.628	820.387	393.304	356.607	315.824	APBA2
ENSG00000158290	-1.19238	6.48e-59	2.04e-57	12074.5	15264.6	13924.8	5947.55	6328.96	5777.25	CUL4B
ENSG00000156466	-1.19462	3.7e-26	4.29e-25	660.616	832.38	873.167	350.041	336.345	347.305	GDF6
ENSG00000101134	-1.19493	1.05e-09	4.74e-09	160.934	246.932	200.794	92.8198	76.9946	96.4737	DOK5
ENSG00000174059	-1.19761	2.59e-07	9.2e-07	129.422	120.568	105.56	61.3554	44.5758	48.7446	CD34
ENSG00000146670	-1.19778	1.27e-09	5.67e-09	164.31	147.232	197.352	76.301	76.9946	68.0393	CDCA5
ENSG00000188906	-1.19801	9.73e-34	1.5e-32	1188.43	1179.01	1243.78	611.981	489.524	469.167	LRRK2
ENSG00000185215	-1.19963	7.94e-66	2.99e-64	7345.55	7822.98	6675.54	3103.96	2984.96	3426.34	TNFAIP2
ENSG00000146677	-1.20226	0.0225822	0.0388263	29.2607	23.1861	16.0635	7.86608	14.5884	7.10859	AC004453.1
ENSG00000266852	-1.20243	7.66e-24	8.14e-23	472.672	457.925	503.706	218.677	200.996	203.103	MIR4482
ENSG00000158473	-1.20275	2.52e-06	7.99e-06	111.416	82.3106	133.098	53.4894	38.9025	49.7601	CD1D
ENSG00000166341	-1.20346	4.16e-18	3.39e-17	434.408	512.412	512.885	255.648	191.271	184.823	DCHS1
ENSG00000188856	-1.2039	1.06e-19	9.33e-19	471.547	485.748	488.79	181.707	251.246	193.963	RPSAP47
ENSG00000162105	-1.20464	1.01e-17	7.98e-17	357.881	341.995	357.987	173.054	136.159	149.28	SHANK2
ENSG00000169432	-1.20517	7.8e-17	5.9e-16	382.64	447.491	407.325	210.024	180.735	143.187	SCN9A
ENSG00000011465	-1.2065	2.73e-146	3.9e-144	69839.6	70860.1	74439.5	30571.5	31527.3	31125.5	DCN
ENSG00000008513	-1.2066	2.7e-122	2.71e-120	9902.49	9284.86	9437.32	4128.12	4135.83	4139.23	ST3GAL1
ENSG00000061455	-1.2067	0.000653589	0.00148932	50.6435	37.0977	64.2541	22.025	24.3141	19.2947	PRDM6
ENSG00000282936	-1.20703	6.7e-07	2.26e-06	119.294	107.815	107.855	47.9831	37.2816	60.9308	AC004706.4
ENSG00000181634	-1.20733	1.23e-41	2.37e-40	3503.4	2848.41	2659.66	1308.13	1359.16	1233.85	TNFSF15
ENSG00000107954	-1.2078	0.000508679	0.00118048	50.6435	45.2128	47.0432	19.6652	21.8827	20.3103	NEURL1
ENSG00000144596	-1.20842	1.94e-42	3.86e-41	5640.56	4275.51	4688.25	2042.04	1973.49	2308.26	GRIP2
ENSG00000162069	-1.20862	0.00290323	0.00591396	23.6336	61.4431	44.7484	17.3054	18.6408	20.3103	BICDL2
ENSG00000147642	-1.20885	1.43e-07	5.23e-07	123.795	105.497	146.867	51.1295	49.4386	62.9618	SYBU
ENSG00000196550	-1.21088	0.00188194	0.0039593	37.1385	42.8942	49.338	11.0125	21.0722	24.3723	FAM72A
ENSG00000164220	-1.21135	1.04e-44	2.22e-43	1466.41	1287.99	1251.81	582.09	581.917	565.641	F2RL2
ENSG00000242516	-1.21153	5.02e-05	0.000135852	64.1484	60.2838	89.4968	33.8242	30.7978	27.4188	LINC00960
ENSG00000236675	-1.21301	4.34e-27	5.26e-26	600.969	546.032	555.339	258.794	244.762	229.506	MTX1P1
ENSG00000258405	-1.21502	1.75e-05	4.99e-05	92.2837	125.205	81.465	56.6358	28.3664	43.667	ZNF578
ENSG00000082153	-1.21544	1.16e-126	1.28e-124	28470.6	30122.2	30108.8	12758	13195.3	12241	BZW1
ENSG00000237126	-1.21575	0.0016867	0.00358091	45.0164	35.9384	36.7166	14.9456	19.4513	16.2482	AC073254.1
ENSG00000135476	-1.21777	5.48e-20	4.87e-19	449.039	421.987	369.461	169.907	171.82	192.947	ESPL1
ENSG00000068028	-1.21841	1.45e-49	3.62e-48	1982.97	1648.53	1885.17	793.688	765.083	813.426	RASSF1
ENSG00000099822	-1.22013	7.05e-10	3.23e-09	193.571	147.232	176.699	83.3805	66.4585	72.1014	HCN2
ENSG00000154856	-1.22127	0.011313	0.0207008	20.2574	31.3012	25.2427	11.0125	8.91516	13.2017	APCDD1
ENSG00000197852	-1.22282	6.39e-33	9.59e-32	705.632	678.193	744.659	292.618	299.874	320.902	FAM212B
ENSG00000198431	-1.22363	1.63e-66	6.19e-65	14332.1	11622	12401	5555.81	5661.13	5204.5	TXNRD1
ENSG00000236383	-1.22419	0.0017689	0.00373813	57.3959	54.4873	25.2427	18.092	19.4513	21.3258	LINC00854
ENSG00000087116	-1.22433	1.49e-85	8.07e-84	4326.08	4236.1	4488.61	1816.28	1787.9	1986.34	ADAMTS2
ENSG00000249240	-1.22541	0.00393208	0.00783144	43.891	55.6466	36.7166	7.07947	23.5036	28.4344	AC069368.1
ENSG00000155754	-1.22639	6.36e-08	2.41e-07	109.165	132.161	150.309	47.1965	61.5957	58.8997	C2CD6
ENSG00000149289	-1.22647	8.44e-70	3.43e-68	6158.25	5759.42	5095.58	2466.8	2368.19	2436.21	ZC3H12C
ENSG00000180998	-1.22842	0.0038153	0.00761582	38.264	54.4873	37.864	31.4643	10.5361	13.2017	GPR137C
ENSG00000274322	-1.22884	0.00584862	0.0113042	34.8877	32.4605	29.8323	18.092	7.29422	16.2482	AL136531.2
ENSG00000125538	-1.23105	7.82e-08	2.94e-07	1320.11	877.593	839.893	390.944	467.641	435.655	IL1B
ENSG00000182621	-1.23144	2.6e-28	3.32e-27	659.491	602.838	626.477	293.405	269.076	239.661	PLCB1
ENSG00000203722	-1.23152	3.86e-14	2.47e-13	264.471	228.383	246.69	95.9662	106.171	113.737	RAET1G
ENSG00000181541	-1.2317	2.22e-16	1.64e-15	293.732	383.73	406.178	146.309	158.852	156.389	MAB21L2
ENSG00000135541	-1.23236	8.27e-11	4.11e-10	1877.18	1214.95	1617.83	656.818	634.598	713.905	AHI1
ENSG00000088325	-1.23259	1.13e-56	3.39e-55	1467.54	1450.29	1372.28	613.554	609.473	602.199	TPX2
ENSG00000072041	-1.2332	1.64e-51	4.29e-50	22385.5	16768.2	21244	8852.49	8633.12	8204.33	SLC6A15
ENSG00000177189	-1.23341	1.52e-106	1.19e-104	4663.7	4726.48	4674.49	2056.98	1942.7	1981.27	RPS6KA3
ENSG00000114529	-1.23384	1.31e-20	1.2e-19	497.431	450.969	384.377	187.213	183.166	197.009	C3orf52
ENSG00000187942	-1.23387	0.000237527	0.000583653	57.3959	67.2396	44.7484	23.5982	19.4513	29.4499	LDLRAD2
ENSG00000132170	-1.23392	1.81e-41	3.49e-40	1141.17	1165.1	1366.55	530.961	511.406	518.927	PPARG
ENSG00000163735	-1.23424	1.19e-15	8.34e-15	32100.1	24128.6	24169.9	10476.8	11988.5	11709.9	CXCL5
ENSG00000180525	-1.23538	4.99e-05	0.000135333	66.3992	61.4431	60.8119	26.7447	25.1246	28.4344	PRR26
ENSG00000102524	-1.23703	8.42e-120	8.08e-118	11496.1	11571	11774.6	4916.3	5166.74	4693.7	TNFSF13B
ENSG00000198879	-1.23866	2.66e-08	1.05e-07	110.29	154.187	165.225	66.8617	55.1119	59.9152	SFMBT2
ENSG00000130508	-1.23963	1.17e-119	1.11e-117	19574.3	18166.3	18891.9	8381.31	7805.63	7793.04	PXDN
ENSG00000255439	-1.24071	0.00146694	0.00315014	41.6402	40.5756	43.601	24.3849	17.0199	11.1706	AC135050.2
ENSG00000136052	-1.24075	1.87e-49	4.62e-48	1811.91	1762.14	1515.71	704.014	741.58	707.812	SLC41A2
ENSG00000082397	-1.24242	1.3e-94	8.69e-93	3695.85	3469.8	3574.13	1532.31	1512.34	1493.82	EPB41L3
ENSG00000172071	-1.24245	4.86e-48	1.16e-46	1433.77	1259	1368.84	606.475	547.877	561.579	EIF2AK3
ENSG00000238266	-1.24312	4.27e-05	0.000116771	74.2771	60.2838	61.9593	31.4643	25.935	25.3878	LINC00707
ENSG00000048740	-1.24367	5.29e-27	6.38e-26	539.072	628.343	670.078	261.941	263.403	249.816	CELF2
ENSG00000094804	-1.24465	4.28e-09	1.83e-08	246.465	142.594	180.141	77.0876	74.5632	89.3651	CDC6
ENSG00000123473	-1.24509	1.31e-18	1.09e-17	375.887	308.375	366.019	146.309	145.884	151.311	STIL
ENSG00000117226	-1.24513	7.34e-124	7.6e-122	19182.6	19836.8	18733.5	7903.84	8547.21	7910.84	GBP3
ENSG00000254772	-1.24574	0.00763844	0.0144241	32.6369	31.3012	19.5057	11.0125	12.9675	11.1706	EEF1G
ENSG00000144834	-1.24657	0.00284089	0.00579253	27.0099	38.257	36.7166	14.9456	13.778	14.2172	TAGLN3
ENSG00000203446	-1.24707	4.02e-15	2.73e-14	379.263	364.021	265.048	149.456	142.643	132.017	AC004988.1
ENSG00000125844	-1.24769	2.14e-107	1.71e-105	32176.6	31704.6	32656	13580.8	12573.6	14505.6	RRBP1
ENSG00000140743	-1.24793	6.06e-49	1.48e-47	2122.52	1715.77	1933.36	824.366	831.542	772.805	CDR2
ENSG00000162496	-1.24835	1.01e-13	6.27e-13	255.468	379.092	383.23	158.895	139.401	128.97	DHRS3
ENSG00000111266	-1.24841	7.14e-77	3.34e-75	2579.44	2514.53	2373.96	1039.11	1069.82	1033.79	DUSP16
ENSG00000054598	-1.24843	4.71e-82	2.44e-80	3160.15	3312.13	3431.86	1379.71	1335.65	1456.25	FOXC1
ENSG00000234292	-1.24878	0.0121856	0.0221401	19.132	33.6198	27.5375	11.0125	16.2094	6.09308	AC123595.1
ENSG00000100162	-1.25074	0.00683241	0.0130133	32.6369	45.2128	24.0953	21.2384	7.29422	14.2172	CENPM
ENSG00000164707	-1.25169	7.92e-06	2.37e-05	102.412	82.3106	71.1385	44.0501	32.4188	30.4654	SLC13A4
ENSG00000118094	-1.25491	0.0146491	0.0262016	31.5115	27.8233	16.0635	6.29287	10.5361	15.2327	TREH
ENSG00000110002	-1.25579	2.24e-93	1.43e-91	3296.33	3168.38	3291.88	1356.11	1333.22	1398.36	VWA5A
ENSG00000168542	-1.25727	4.58e-139	6.09e-137	202556	213274	224231	90377.4	88198.5	89182.3	COL3A1
ENSG00000111275	-1.2577	1.15e-89	6.88e-88	3059.99	3095.34	3252.86	1293.18	1342.95	1297.83	ALDH2
ENSG00000262576	-1.25898	2.23e-12	1.26e-11	252.092	197.082	216.858	105.406	91.583	80.2255	PCDHGA4
ENSG00000125730	-1.2592	1e-124	1.06e-122	21981.5	23732.1	23810.7	10045.8	9404.69	9593.55	C3
ENSG00000283064	-1.26097	3.94e-05	0.000108294	129.422	106.656	52.7802	33.8242	40.5235	46.7136	AL353759.1
ENSG00000084628	-1.26121	0.00173163	0.00367078	30.3861	41.7349	51.6328	22.025	17.8303	11.1706	NKAIN1
ENSG00000220848	-1.26127	0.0107464	0.0197682	32.6369	56.8059	18.3583	24.3849	8.10469	12.1862	RPS18P9
ENSG00000103241	-1.26146	1.34e-51	3.52e-50	3310.96	2575.97	2907.5	1190.14	1215.7	1264.31	FOXF1
ENSG00000113615	-1.26198	3.94e-81	2.03e-79	3521.41	3400.24	3251.72	1502.42	1371.31	1365.86	SEC24A
ENSG00000186480	-1.26207	7.21e-94	4.66e-92	13185.3	11720.6	11469.4	5060.25	5206.46	4897.82	INSIG1
ENSG00000214389	-1.26432	1.06e-06	3.51e-06	94.5345	115.93	88.3494	32.2509	47.8177	44.6826	RPS3AP26
ENSG00000058668	-1.26477	2.23e-111	1.96e-109	9123.7	9070.39	9366.18	4072.27	3719.24	3674.12	ATP2B4
ENSG00000110218	-1.26661	1.3e-128	1.46e-126	6408.09	6354.14	6612.43	2673.68	2693.19	2686.03	PANX1
ENSG00000107957	-1.26721	1.59e-101	1.19e-99	10383	9849.44	9139	4201.28	4006.96	3993	SH3PXD2A
ENSG00000109320	-1.26759	8.92e-99	6.37e-97	4503.89	4255.8	4167.34	1841.45	1767.63	1758.87	NFKB1
ENSG00000128591	-1.26816	4.29e-89	2.5e-87	5015.95	5087.03	5360.63	2274.87	2000.24	2144.76	FLNC
ENSG00000134533	-1.26925	1.14e-11	6.05e-11	275.726	178.533	232.921	97.5394	87.5307	100.536	RERG
ENSG00000103044	-1.27081	1.76e-06	5.68e-06	154.181	79.992	149.161	43.2635	64.8376	50.7756	HAS3
ENSG00000050165	-1.27268	7.8e-128	8.67e-126	21056.4	21687.1	23418.3	9096.34	9143.72	9143.68	3
ENSG00000226674	-1.27376	0.00559306	0.0108448	36.0131	26.664	28.6849	10.2259	8.91516	19.2947	TEX41
ENSG00000218226	-1.27512	0.00173581	0.0036778	52.8943	32.4605	40.1588	25.1715	12.157	14.2172	TATDN2P2
ENSG00000112053	-1.27543	0.00795373	0.0149696	23.6336	25.5047	27.5375	9.4393	12.9675	9.13961	SLC26A8
ENSG00000139970	-1.27596	0.0129696	0.0234245	21.3828	17.3896	29.8323	9.4393	9.72563	9.13961	RTN1
ENSG00000250889	-1.27622	0.0111758	0.0204626	22.5082	30.1419	21.8005	7.07947	8.91516	15.2327	LINC01336
ENSG00000128965	-1.27635	1.39e-16	1.03e-15	291.481	250.41	293.733	115.631	111.845	117.799	CHAC1
ENSG00000226419	-1.27645	9.8e-14	6.11e-13	327.494	338.517	228.332	115.631	117.518	137.094	SLC16A1-AS1
ENSG00000137877	-1.27787	7.4e-12	3.99e-11	581.837	367.499	299.47	173.054	158.852	183.808	SPTBN5
ENSG00000129204	-1.27987	0.011093	0.0203333	30.3861	23.1861	32.127	9.4393	20.2617	5.07756	USP6
ENSG00000198963	-1.28219	1.08e-29	1.46e-28	653.864	609.794	707.942	300.484	252.056	256.925	RORB
ENSG00000166402	-1.28434	2.15e-11	1.11e-10	208.201	341.995	268.49	110.912	92.3935	134.048	TUB
ENSG00000258077	-1.28493	0.000316205	0.000760815	40.5148	71.8768	82.6124	17.3054	37.2816	25.3878	AC078923.1
ENSG00000134690	-1.28651	4.95e-06	1.52e-05	93.4091	127.523	84.9072	58.209	35.6607	30.4654	CDCA8
ENSG00000225968	-1.2868	2.28e-21	2.15e-20	468.171	673.555	522.065	233.623	219.637	228.49	ELFN1
ENSG00000183688	-1.28846	1.71e-15	1.19e-14	355.63	300.26	273.08	106.192	141.832	133.032	RFLNB
ENSG00000198910	-1.28921	1e-09	4.53e-09	191.32	190.126	134.245	67.6483	82.6679	59.9152	L1CAM
ENSG00000138792	-1.2896	1.47e-07	5.38e-07	93.4091	99.7001	113.592	44.0501	39.713	41.636	ENPEP
ENSG00000267034	-1.29098	0.000413315	0.000975147	51.7689	34.7791	58.5171	17.3054	22.6931	19.2947	AC010980.2
ENSG00000092621	-1.29233	1.74e-52	4.7e-51	1206.44	1169.74	1103.79	474.325	473.314	473.229	PHGDH
ENSG00000100346	-1.2934	5.68e-08	2.16e-07	124.921	117.09	131.95	45.6233	66.4585	39.605	CACNA1I
ENSG00000164591	-1.29418	0.00115897	0.00253362	40.5148	32.4605	39.0114	14.9456	14.5884	16.2482	MYOZ3
ENSG00000110944	-1.2944	9.7e-07	3.22e-06	86.6566	91.585	84.9072	34.6108	31.6083	41.636	IL23A
ENSG00000118971	-1.29451	2.63e-80	1.34e-78	2190.05	2252.53	2153.66	873.922	921.504	893.651	CCND2
ENSG00000273038	-1.29523	1.31e-10	6.41e-10	168.812	147.232	145.719	61.3554	64.8376	61.9463	AL365203.2
ENSG00000197721	-1.29647	4.56e-06	1.4e-05	69.7755	88.1071	75.728	36.184	29.1769	29.4499	CR1L
ENSG00000174807	-1.29697	8e-87	4.43e-85	10372.9	10105.7	11638	4124.97	4312.51	4637.85	CD248
ENSG00000128617	-1.29854	3.07e-06	9.62e-06	74.2771	88.1071	100.971	43.2635	36.4711	26.4033	OPN1SW
ENSG00000104312	-1.29894	2.07e-125	2.21e-123	5324.32	5490.46	5343.42	2204.86	2217.44	2142.73	RIPK2
ENSG00000272512	-1.2996	2.82e-07	9.97e-07	157.557	197.082	90.6442	55.8492	63.2166	61.9463	AL645608.8
ENSG00000069493	-1.30423	7.73e-20	6.83e-19	483.927	430.102	348.808	166.761	180.735	163.498	CLEC2D
ENSG00000131470	-1.30609	1.31e-17	1.03e-16	328.62	290.985	271.933	115.631	115.897	129.986	PSMC3IP
ENSG00000173890	-1.30649	0.00430765	0.00851679	29.2607	28.9826	29.8323	15.7322	11.3466	8.1241	GPR160
ENSG00000184005	-1.30808	0.000523068	0.00121123	55.1451	35.9384	50.4854	15.7322	25.935	15.2327	ST6GALNAC3
ENSG00000169245	-1.30964	2.93e-95	1.98e-93	18046	18992.9	16310.2	6797.87	7509.81	7215.22	CXCL10
ENSG00000262712	-1.30973	0.00334115	0.0067398	27.0099	28.9826	41.3062	11.0125	17.8303	10.1551	AC012676.1
ENSG00000162643	-1.31081	0.00690824	0.013146	22.5082	23.1861	30.9797	11.7991	8.91516	10.1551	WDR63
ENSG00000224982	-1.31083	0.00743167	0.0140633	28.1353	28.9826	24.0953	14.9456	5.67329	12.1862	TMEM233
ENSG00000044574	-1.31148	3.39e-105	2.64e-103	65970.4	56906.7	56972.7	24482.4	24125.2	23854.4	HSPA5
ENSG00000106123	-1.31279	2.56e-22	2.55e-21	515.438	401.119	528.949	179.347	199.375	204.118	EPHB6
ENSG00000213144	-1.3136	0.000495461	0.00115264	59.6468	32.4605	48.1906	22.025	17.0199	17.2637	AC084880.1
ENSG00000149591	-1.31371	8.84e-46	1.97e-44	3168.03	2436.86	2409.53	1083.16	1060.9	1080.51	TAGLN
ENSG00000186354	-1.31394	3.43e-07	1.2e-06	103.538	111.293	79.1702	41.6902	39.713	36.5585	C9orf47
ENSG00000128595	-1.31452	3.78e-124	3.94e-122	23158.7	20796.8	22202.1	8832.82	9206.93	8556.71	CALU
ENSG00000100196	-1.3157	3.06e-69	1.22e-67	2345.36	2227.02	2410.68	930.558	867.202	1011.45	KDELR3
ENSG00000159784	-1.31617	1.11e-07	4.11e-07	114.792	100.859	145.719	36.9706	50.2491	58.8997	FAM131B
ENSG00000128590	-1.31626	9.53e-73	4.08e-71	5107.11	4172.33	4465.66	1813.92	1859.22	1847.22	DNAJB9
ENSG00000065911	-1.31692	7.22e-101	5.36e-99	3379.61	3306.33	3353.83	1306.56	1401.3	1321.18	MTHFD2
ENSG00000112394	-1.31701	0.00353995	0.00710456	41.6402	24.3454	30.9797	14.1589	16.2094	8.1241	SLC16A10
ENSG00000271853	-1.31722	8.66e-05	0.000227108	47.2672	77.6734	65.4015	25.9581	32.4188	17.2637	AL162258.1
ENSG00000163492	-1.3174	7.31e-06	2.19e-05	65.2738	74.1954	69.9911	29.8911	27.556	26.4033	CCDC141
ENSG00000108700	-1.31771	5.16e-20	4.6e-19	485.052	664.281	493.38	206.091	196.134	258.956	CCL8
ENSG00000186792	-1.31832	1.76e-23	1.84e-22	443.412	370.977	434.863	169.907	164.525	166.544	HYAL3
ENSG00000230183	-1.31901	0.00469565	0.00921724	34.8877	30.1419	21.8005	13.3723	12.9675	8.1241	CNOT6LP1
ENSG00000260578	-1.31934	0.00119796	0.00261414	42.7656	55.6466	26.3901	13.3723	19.4513	17.2637	AC110597.1
ENSG00000141441	-1.32196	2.39e-27	2.92e-26	1186.18	837.017	1208.21	465.672	425.496	400.112	GAREM1
ENSG00000178146	-1.32391	4.17e-05	0.000114228	84.4058	57.9652	58.5171	20.4518	25.1246	35.5429	AL672207.1
ENSG00000144821	-1.32393	3.25e-07	1.14e-06	109.165	77.6734	103.266	38.5438	39.713	37.574	MYH15
ENSG00000217130	-1.32454	0.0142385	0.0255235	14.6303	22.0268	28.6849	8.65269	6.48376	11.1706	AL139100.1
ENSG00000041982	-1.32902	6.85e-121	6.66e-119	8622.9	8148.75	8113.23	3478.38	3202.16	3222.22	TNC
ENSG00000276900	-1.32998	3.18e-06	9.94e-06	118.168	79.992	67.6963	33.0375	37.2816	35.5429	AC023157.3
ENSG00000165995	-1.33129	1.43e-07	5.24e-07	119.294	121.727	86.0546	36.184	50.2491	43.667	CACNB2
ENSG00000223403	-1.33262	0.0161452	0.0286187	164.31	158.825	47.0432	58.9956	46.1968	41.636	MEG9
ENSG00000137285	-1.33288	1.76e-11	9.18e-11	174.439	212.153	227.184	95.1796	86.7202	59.9152	TUBB2B
ENSG00000136731	-1.33333	1.76e-89	1.04e-87	5392.97	5026.74	4848.89	2090.8	2098.31	1865.5	UGGT1
ENSG00000232046	-1.33488	0.00323273	0.00653504	24.759	38.257	27.5375	13.3723	12.157	10.1551	LINC01798
ENSG00000114480	-1.33574	3.07e-99	2.22e-97	9448.95	10426.8	11041.4	4043.95	4236.32	3966.59	GBE1
ENSG00000155090	-1.33754	1.48e-69	5.94e-68	5495.38	6886.26	5952.68	2361.4	2535.96	2355.99	KLF10
ENSG00000107798	-1.33776	4.31e-109	3.59e-107	10321.1	9564.26	10636.3	4045.53	4221.74	3804.11	LIPA
ENSG00000251593	-1.33824	0.0294275	0.049416	16.8812	19.7082	12.6213	8.65269	6.48376	4.06205	MSNP1
ENSG00000165434	-1.33828	2.12e-48	5.07e-47	3575.43	2653.65	3296.46	1257.79	1321.88	1186.12	PGM2L1
ENSG00000254453	-1.33894	0.00523408	0.0102011	32.6369	24.3454	22.9479	12.5857	9.72563	9.13961	NAV2-AS2
ENSG00000163535	-1.33948	5.21e-19	4.43e-18	306.112	370.977	411.915	154.175	145.884	128.97	SGO2
ENSG00000101846	-1.34013	4.8e-88	2.74e-86	2423.01	2418.31	2474.93	997.419	973.374	915.992	STS
ENSG00000225329	-1.34139	0.0105816	0.019482	31.5115	26.664	14.9161	13.3723	8.10469	7.10859	LHFPL3-AS2
ENSG00000154277	-1.3416	7.98e-78	3.81e-76	6478.99	5548.43	5338.83	2247.34	2257.16	2349.9	UCHL1
ENSG00000198406	-1.34187	9.12e-14	5.7e-13	209.326	210.993	206.531	77.8742	96.4459	72.1014	BZW1P2
ENSG00000151632	-1.346	8.7e-11	4.32e-10	6912.27	4150.31	6003.17	2325.21	2199.61	2188.43	AKR1C2
ENSG00000151014	-1.34647	1.08e-22	1.1e-21	392.768	399.96	348.808	162.041	140.211	146.234	NOCT
ENSG00000131398	-1.34793	5.51e-08	2.1e-07	112.541	133.32	97.5285	53.4894	35.6607	45.6981	KCNC3
ENSG00000157456	-1.34843	1.74e-10	8.4e-10	145.178	143.754	153.751	65.2885	47.8177	60.9308	CCNB2
ENSG00000272977	-1.3504	7.18e-07	2.42e-06	85.5312	105.497	81.465	33.8242	29.1769	44.6826	AL008721.2
ENSG00000213694	-1.35071	1.2e-89	7.09e-88	8526.11	7985.28	9642.7	3424.11	3361.83	3470.01	S1PR3
ENSG00000108691	-1.35142	2.04e-86	1.12e-84	5449.24	4756.62	4782.34	1887.07	1924.05	2066.57	CCL2
ENSG00000100979	-1.3516	5.87e-99	4.23e-97	5071.1	5589	5785.16	2218.24	2084.53	2140.7	PLTP
ENSG00000169372	-1.35181	3.46e-51	9.03e-50	976.856	1019.03	1042.98	379.932	398.751	413.314	CRADD
ENSG00000147509	-1.35245	3.19e-16	2.33e-15	282.478	270.118	265.048	125.857	87.5307	106.629	RGS20
ENSG00000120664	-1.35289	0.00533911	0.0103879	34.8877	26.664	20.6531	13.3723	11.3466	7.10859	SPART-AS1
ENSG00000130208	-1.3536	0.00103138	0.00227251	31.5115	35.9384	47.0432	18.092	10.5361	16.2482	APOC1
ENSG00000151790	-1.35469	0.00120252	0.00262308	28.1353	39.4163	40.1588	16.5188	11.3466	14.2172	TDO2
ENSG00000169239	-1.35547	1.84e-49	4.56e-48	1163.67	1041.05	1034.95	419.262	442.516	403.159	CA5B
ENSG00000216866	-1.35548	0.000354998	0.000845776	38.264	44.0535	45.8958	13.3723	18.6408	18.2792	RPS2P55
ENSG00000197826	-1.35749	0.00594241	0.0114671	20.2574	26.664	28.6849	9.4393	8.10469	12.1862	C4orf22
ENSG00000223969	-1.35848	0.000523522	0.00121179	50.6435	57.9652	40.1588	19.6652	28.3664	9.13961	AC002456.1
ENSG00000173198	-1.35957	0.00488525	0.00956403	24.759	24.3454	30.9797	7.07947	12.157	12.1862	CYSLTR1
ENSG00000165929	-1.35958	0.0111995	0.0204997	39.3894	11.593	26.3901	11.7991	7.29422	11.1706	TC2N
ENSG00000163638	-1.3607	1.22e-20	1.11e-19	355.63	309.534	349.955	132.937	118.329	145.218	ADAMTS9
ENSG00000156869	-1.36153	5.19e-27	6.26e-26	473.798	498.501	558.781	179.347	220.448	195.994	FRRS1
ENSG00000164611	-1.36202	1.62e-34	2.54e-33	643.735	607.475	668.931	258.794	225.31	264.033	PTTG1
ENSG00000065328	-1.3623	4.4e-07	1.52e-06	122.67	77.6734	87.202	36.9706	36.4711	38.5895	MCM10
ENSG00000107554	-1.36353	4.56e-96	3.1e-94	5583.16	4942.11	5341.12	2159.24	2062.64	1940.64	DNMBP
ENSG00000103222	-1.36453	5.99e-134	7.17e-132	13063.8	12974.9	12189.9	5201.84	4766.37	4876.49	ABCC1
ENSG00000145777	-1.36459	6.3e-15	4.23e-14	277.976	471.837	353.398	143.163	157.231	126.939	TSLP
ENSG00000090339	-1.36576	3.98e-136	5.01e-134	14035	14785.8	13495.7	5266.34	5487.69	5669.61	ICAM1
ENSG00000269952	-1.36626	0.0036807	0.00736489	22.5082	30.1419	29.8323	10.2259	9.72563	12.1862	AL117336.2
ENSG00000174640	-1.367	0.00308061	0.00624622	22.5082	31.3012	33.2744	11.0125	9.72563	13.2017	SLCO2A1
ENSG00000235927	-1.368	9.61e-10	4.35e-09	157.557	126.364	152.603	60.5688	65.648	41.636	NEXN-AS1
ENSG00000186919	-1.36818	0.0221246	0.038132	13.5049	16.2303	25.2427	5.50626	10.5361	5.07756	ZACN
ENSG00000181016	-1.36824	0.00121813	0.00265338	38.264	33.6198	33.2744	14.9456	16.2094	9.13961	LSMEM1
ENSG00000135406	-1.36874	2.81e-06	8.86e-06	60.7722	120.568	92.939	36.184	31.6083	38.5895	PRPH
ENSG00000140450	-1.36881	1.47e-44	3.13e-43	1553.07	1967.34	1575.37	670.19	701.056	599.152	ARRDC4
ENSG00000113600	-1.36974	0.000469295	0.00109552	42.7656	38.257	36.7166	14.9456	15.3989	15.2327	C9
ENSG00000163975	-1.37013	3.67e-89	2.15e-87	2359.99	2489.03	2510.5	947.863	914.21	987.078	MELTF
ENSG00000179399	-1.37019	1.81e-05	5.16e-05	57.3959	67.2396	60.8119	18.8786	26.7455	26.4033	GPC5
ENSG00000132639	-1.3713	3.42e-16	2.49e-15	219.455	252.728	235.216	89.6733	85.9098	98.5047	SNAP25
ENSG00000123219	-1.3714	7.27e-11	3.64e-10	238.587	153.028	169.814	81.8073	64.0271	71.0859	CENPK
ENSG00000078579	-1.37424	0.0150708	0.026902	16.8812	20.8675	19.5057	8.65269	8.10469	5.07756	FGF20
ENSG00000176170	-1.37439	4.14e-67	1.59e-65	6948.28	5852.17	6867.16	2467.59	2309.84	2813.99	SPHK1
ENSG00000231528	-1.37651	0.00820484	0.0154081	33.7623	17.3896	26.3901	14.9456	5.67329	9.13961	FAM225A
ENSG00000223547	-1.38157	2.73e-47	6.35e-46	1025.25	956.426	890.378	361.84	383.352	356.445	ZNF844
ENSG00000117242	-1.38162	1.38e-10	6.72e-10	218.33	139.116	183.583	73.9412	77.8051	54.8377	PINK1-AS
ENSG00000164692	-1.38208	6.21e-182	1.39e-179	415918	445133	438227	171438	163789	163256	COL1A2
ENSG00000171848	-1.38213	6.45e-24	6.89e-23	368.009	364.021	348.808	146.309	132.917	135.063	RRM2
ENSG00000198814	-1.38601	9.77e-100	7.12e-98	5556.15	4823.86	4926.91	1963.37	1946.75	1946.74	GK
ENSG00000113389	-1.38617	6.74e-97	4.62e-95	5989.43	6734.4	6916.49	2439.27	2639.7	2433.17	3
ENSG00000275880	-1.38714	6.55e-14	4.13e-13	195.821	223.746	183.583	68.4349	78.6155	84.2876	AL139385.1
ENSG00000166963	-1.38801	1.05e-18	8.82e-18	5820.62	4196.68	4733	2057.77	1843.82	1733.48	MAP1A
ENSG00000182890	-1.38886	3.3e-21	3.09e-20	353.379	339.676	330.45	139.23	141.022	108.66	GLUD2
ENSG00000143228	-1.3899	1.87e-07	6.77e-07	104.663	120.568	78.0228	31.4643	42.9549	41.636	NUF2
ENSG00000177483	-1.39057	0.00196969	0.00412704	32.6369	53.328	25.2427	12.5857	20.2617	9.13961	RBM44
ENSG00000117479	-1.39158	2e-46	4.51e-45	1964.97	1483.91	1904.68	695.362	658.101	687.502	SLC19A2
ENSG00000186185	-1.39202	6.79e-06	2.04e-05	69.7755	90.4257	53.9275	27.5313	27.556	26.4033	KIF18B
[truncated: 773 more rows]

## Sheet: S3 Table
Table S3. Full List of PGAP3-Upregulated Genes in Normal Human Bronchial ASM Found in PGAP3-Regulated NHBE Reference Data Set
Gene	PGAP3-Induced Fold Change (log2)
PGAP3	4.86395
RP1L1	3.95498
AC008556.1	3.54935
ST8SIA4	3.33042
BMP4	3.12029
MMP13	3.03018
SP6	2.9383
AL365181.3	2.8709
KRT75	2.86405
PART1	2.80744
HCP5	2.61222
TCN2	2.51534
PRR15	2.50052
AL590666.2	2.48941
CX3CL1	2.40466
MST1R	2.39897
CFAP54	2.22606
AC007255.1	2.20358
AL357054.4	2.19118
SH3TC2-DT	2.11624
BCO1	2.0504
RHPN1-AS1	2.01436
CFI	1.99316
PAK3	1.97719
U62317.3	1.95119
PODXL	1.87334
KLHDC7B	1.82074
KIF6	1.67162
TNFRSF14-AS1	1.64307
B3GNT7	1.64146
DGKG	1.63371
AC022107.1	1.59779
PLEKHA7	1.57549
CEACAM1	1.56466
LINC01806	1.53134
KCNQ4	1.52084
AL590428.1	1.51803
CLTRN	1.49712
NRIR	1.47014
SFXN2	1.44812
NCF2	1.42107
ODF3B	1.41724
SLC49A3	1.4068
ZBP1	1.39133
IL24	1.35867
KCNQ5	1.35291
HSH2D	1.35195
IFI27	1.33205
EPHX4	1.33143
LGALS3BP	1.33129
ATP6V0E2-AS1	1.32291
RMI2	1.13164
ACSS1	1.12301
CFB	1.10503
CALCRL	1.07863
HLA-B	1.06053
CCL5	1.04134
FAM157C	1.03088
HCG4P11	1.02543
PGAP3-upregulated genes that achieved significance at an alpha level of 0.05 were included. Bold text = select PGAP3-upregulated genes associated with asthma that are discussed in text.

## Sheet: S4 Table
Table S4. Full List PGAP3-Upregulated Genes in Normal Human Bronchial ASM Found in the UK BioBank Asthma Reference Data Set
Gene	PGAP3-Induced Fold Change (log2)
GATA3	4.99046
PGAP3	4.86395
KRT15	4.32999
KCNN3	4.17102
INAVA	3.68107
SERPINB5	3.49652
PLXDC1	3.16968
ENTPD2	2.95356
CHMP4C	2.94946
SP6	2.9383
SYT8	2.83756
CADM1	2.79406
SERPINB4	2.70392
NOXA1	2.67888
CST6	2.60063
HEY1	2.56565
RFLNA	2.55897
PKP3	2.53865
MPZL2	2.53567
TNS4	2.49718
TPD52	2.47885
MISP	2.47186
PKP1	2.43342
PITX1	2.34317
VDR	2.33086
RORC	2.31533
KLHL30	2.24837
MLPH	2.13429
PLPP2	2.10143
KRT39	2.08054
OSBPL7	2.05324
PCED1B	2.04905
GNA15	2.02735
TLE6	2.01281
LGR6	2.0031
LRRN2	2.00234
C1orf116	1.99361
BACH2	1.89855
PEAK3	1.88488
FCMR	1.88112
CHAD	1.88104
PLEKHH1	1.87591
PCSK4	1.87063
HSD17B8	1.85871
BCL2	1.81454
APOA1	1.80633
EPN3	1.8003
KRT16	1.79986
TP63	1.79645
SLC16A14	1.78629
RAB17	1.74832
KRT14	1.7371
CATSPER1	1.73183
DHRS11	1.72537
ZNF704	1.71108
AMIGO2	1.70318
CCL11	1.69752
MMP28	1.69279
GNG7	1.69098
SHC2	1.62458
MPZL3	1.61939
PTGDS	1.60156
ZSCAN31	1.59538
CMTM8	1.59019
KRT23	1.58099
CDC42BPG	1.57783
MYCBPAP	1.56202
ECHDC3	1.55415
DOCK9	1.54414
SLC45A3	1.54033
RRAGD	1.53194
MAMDC4	1.50641
COPS8	1.50344
KIF5A	1.50089
KRT17	1.48275
MFSD4A	1.46007
CAPS	1.44026
ERBB3	1.43605
ANO9	1.42866
FXYD6	1.42828
GSDMC	1.42512
ITGA3	1.42335
GLI1	1.38886
CIRBP	1.38064
CTSD	1.37861
CCL7	1.37691
CLYBL	1.37652
SGCA	1.37014
LRRC32	1.36252
SLC38A4	1.36168
IL24	1.35867
SCN1B	1.35478
WNK4	1.33713
DCST2	1.32886
CCDC88B	1.32816
MAP6	1.32768
TM7SF2	1.32555
MYBPH	1.32505
SEMA6C	1.3154
MARVELD2	1.30886
TDRKH	1.30569
VWA7	1.28989
BCL7A	1.28458
MCAM	1.28032
KRT19	1.2564
CNN2	1.24736
B4GALNT1	1.23538
ATP8B3	1.23379
GPSM3	1.23061
CIITA	1.23047
C4B	1.22783
DGAT2	1.22398
PNPLA7	1.22183
TPM1	1.22019
ITGB8	1.21519
ETNK2	1.20262
ARG2	1.20137
PLPP6	1.20019
CREB3L4	1.18008
EZH1	1.17928
TMCC2	1.17872
KIAA0040	1.16577
GRB7	1.13783
RMI2	1.13164
HAP1	1.12264
ZSCAN23	1.11899
RAB7B	1.11856
TMEM25	1.11746
PRRT1	1.11637
CD70	1.10976
CFB	1.10503
CCR7	1.10367
HOXB5	1.09783
LMNTD2	1.08425
TLE2	1.08126
C2CD4D	1.07219
IL1RAP	1.06805
EGFL7	1.06295
HLA-B	1.06053
PAXX	1.04908
RNF144A	1.04785
C1orf56	1.04785
CCL5	1.04134
PER2	1.03452
SLC25A23	1.02083
ABCB9	1.02079
TJP3	1.01741
SP4	1.01611
VMAC	1.01553
ANKRD6	1.00772
PIK3C2B	1.00192
PGAP3-upregulated genes that achieved significance at an alpha level of 0.05 were included. Bold text = select PGAP3-upregulated genes associated with asthma that are discussed in text.

## Sheet: S5 Table
Table S5. Network Topology Analysis highlighted seeds (log2 fold change ≥ 2.0)
48 Hours
Highlighted Seeds		Random Walk Probability		Gene Interactions		Log2 Fold Change		Function
MDFI		0.000683		24		3.47		Inhibits Myogenesis
RHOU		0.000845		14		-2.34		Filopodium Formation
